# Supplementary material for: Hormonal contraception alters vaginal microbiota and cytokines in South African adolescents in a randomized trial
Source: Nat Commun. 2020 Nov 4;11:5578. doi: 10.1038/s41467-020-19382-9 (PMC7643181; doi:10.1038/s41467-020-19382-9)
Supplement: Supplementary file 4 — Source Data [file 41467_2020_19382_MOESM4_ESM.xlsx]

## Sheet: Table 1
Sample ID	PID	VISIT	Date.of.sampling	STI.bacterial.any	Ct	Ng	Tv	Mg	HSV-2	Yeast.cells	Clue.cells	BV	Nugent.score	Vaginal.pH	Study.arm	HC.method	Antibiotic.any	Azithromycin	Date.AZ	Metronidazole	Date.MZ	Ceftriaxone	Date.CX	Amoxicillin/augmentin	Date.AX	Ciprofloxacin	Date.CF	Chloromycetin	Date.CM	Treatment.for.non.sti	Age.at.screening	Oestradiol(pmol/l)	Luteinising.Hormone.(IU/l)	S-FSH.(U/L)	Age.fist.period	Last.period.startdate	Previous.pregnant	Preg.outcomes	Wash.vagina.water_ever	Wash.vagina.water_30days	Wash.vagina.other_ever	Wash.vagina.other_30days	Herbs.vagina_ever	Herbs.vagina_30days	Meds.vagina_ever	Meds.vagina_days	cloth.ever	cloth.30days	tampon_ever
UC003_LW_V1	UC003	Screening	04.09.2015	0	0	0	0	0	0	0	1	Pos	8	5.3	B	NET-EN	1	1	21.08.2015	0	NA	0	NA	0	NA	0	NA	0	NA	NA	17	75	6	6.6	15	17.08.2015	0	NA	0	NA	0	NA	0	NA	0	NA	0	NA	1
UC007_LW_V1	UC007	Screening	11.09.2015	0	0	0	0	0	0	0	1	Pos	7	4.7	A	None	1	1	20.08.2015	0	NA	0	NA	0	NA	0	NA	0	NA	NA	17	129	9	5.5	14	15.03.2015	0	NA	0	NA	0	NA	0	NA	0	NA	0	NA	1
UC008_LW_V1	UC008	Screening	22.10.2015	1	1	0	0	0	0	0	0	Neg	0	3.6	B	NET-EN	0	0	NA	0	NA	0	NA	0	NA	0	NA	0	NA	NA	15	177	2	2.5	13	05.10.2015	0	NA	0	NA	0	NA	0	NA	0	NA	0	NA	0
UC009_LW_V1	UC009	Screening	06.10.2015	1	1	1	1	0	0	1	0	Neg	0	6.0	A	NET-EN	0	0	NA	0	NA	0	NA	0	NA	0	NA	0	NA	NA	17	78	3	6.0	15	23.09.2015	0	NA	0	NA	0	NA	0	NA	0	NA	0	NA	0
UC010_LW_V1	UC010	Screening	09.10.2015	0	0	0	0	0	0	0	1	Pos	7	6.0	A	DMPA	0	0	NA	0	NA	0	NA	0	NA	0	NA	0	NA	NA	17	152	1	1.4	14	11.08.2015	0	NA	1	2	1	1	0	NA	1	1	0	NA	1
UC013_LW_V1	UC013	Screening	22.02.2016	1	1	1	0	0	0	0	0	Neg	0	6.0	A	None	0	0	NA	0	NA	0	NA	0	NA	0	NA	0	NA	NA	16	83	4	6.3	9	16.01.2016	1	NVD	1	4	1	4	0	NA	0	NA	0	NA	0
UC015_LW_V1	UC015	Screening	17.02.2016	0	0	0	0	0	0	0	0	Neg	0	4.1	C	None	0	0	NA	0	NA	0	NA	0	NA	0	NA	0	NA	NA	16	85	4	6.2	15	15.06.2015	0	NA	0	NA	0	NA	0	NA	0	NA	0	NA	0
UC016_LW_V1	UC016	Screening	14.03.2016	1	0	1	0	0	0	0	1	Pos	9	6.0	A	NET-EN	0	0	NA	0	NA	0	NA	0	NA	0	NA	0	NA	NA	17	108	2	4.6	14	10.01.2016	0	NA	1	5	1	5	0	NA	0	NA	0	NA	0
UC018_LW_V1	UC018	Screening	22.02.2016	0	0	0	0	0	0	0	0	Neg	0	6.4	A	DMPA	0	0	NA	0	NA	0	NA	0	NA	0	NA	0	NA	NA	17	106	4	5.4	14	03.05.2015	0	NA	0	NA	0	NA	0	NA	0	NA	0	NA	0
UC019_LW_V1	UC019	Screening	15.03.2016	1	1	0	0	0	0	0	0	Neg	0	4.7	B	DMPA	0	0	NA	0	NA	0	NA	0	NA	0	NA	0	NA	NA	17	135	8	7.8	12	01.02.2016	1	CS	0	NA	0	NA	0	NA	0	NA	0	NA	0
UC021_LW_V1	UC021	Screening	17.03.2016	0	0	0	0	0	0	0	1	Pos	8	4.7	C	NET-EN	0	0	NA	0	NA	0	NA	0	NA	0	NA	0	NA	NA	16	83	0.5	2.7	13	15.02.2016	0	NA	0	NA	0	NA	0	NA	0	NA	0	NA	0
UC022_LW_V1	UC022	Screening	23.03.2016	0	0	0	0	0	1	0	0	Neg	1	4.7	B	NET-EN	0	0	NA	0	NA	0	NA	0	NA	0	NA	0	NA	NA	17	141	4	4.1	13	11.03.2016	0	NA	0	NA	0	NA	0	NA	0	NA	0	NA	0
UC023_LW_V1	UC023	Screening	23.03.2016	0	0	0	0	0	0	0	0	Int	5	6.1	C	NET-EN	0	0	NA	0	NA	0	NA	0	NA	0	NA	0	NA	NA	17	140	10	4.2	NA	15.02.2016	NA	NA	0	NA	0	NA	0	NA	0	NA	0	NA	0
UC024_LW_V1	UC024	Screening	24.03.2016	1	1	0	0	0	1	0	0	Neg	0	4.4	C	NET-EN	0	0	NA	0	NA	0	NA	0	NA	0	NA	0	NA	NA	16	85	3	3.7	12	29.02.2016	0	NA	0	NA	0	NA	0	NA	0	NA	0	NA	0
UC025_LW_V1	UC025	Screening	22.07.2016	0	0	0	0	0	0	0	1	Pos	9	4.7	C	NET-EN	0	0	NA	0	NA	0	NA	0	NA	0	NA	0	NA	NA	17	116	6.8	6.2	15	15.05.2016	0	NA	0	NA	0	NA	0	NA	0	NA	0	NA	0
UC028_LW_V1	UC028	Screening	20.04.2016	0	0	0	0	0	0	1	0	Int	4	4.7	C	NET-EN	0	0	NA	0	NA	0	NA	0	NA	0	NA	0	NA	NA	16	65	8	6	12	12.03.2016	0	NA	0	NA	0	NA	0	NA	0	NA	0	NA	0
UC029_LW_V1	UC029	Screening	17.05.2016	0	0	0	0	0	0	0	1	Pos	10	5.0	A	None	0	0	NA	0	NA	0	NA	0	NA	0	NA	0	NA	NA	17	103	2	3.7	12	09.05.2016	0	NA	0	NA	0	NA	0	NA	0	NA	0	NA	0
UC033_LW_V1	UC033	Screening	18.05.2016	0	0	0	0	0	0	0	1	Pos	8	4.7	C	DMPA	0	0	NA	0	NA	0	NA	0	NA	0	NA	0	NA	NA	15	69	7	5.9	13	24.04.2016	0	NA	1	NA	0	NA	0	NA	0	NA	0	NA	0
UC035_LW_V1	UC035	Screening	19.05.2016	0	0	0	0	0	0	1	0	Neg	0	4.1	C	NET-EN	0	0	NA	0	NA	0	NA	0	NA	0	NA	0	NA	NA	18	117	2	6.2	16	17.10.2015	0	NA	0	NA	0	NA	0	NA	0	NA	0	NA	0
UC036_LW_V1	UC036	Screening	19.05.2016	0	0	0	0	0	0	0	0	Neg	0	4.1	C	NET-EN	0	0	NA	0	NA	0	NA	0	NA	0	NA	0	NA	NA	18	74	5	6.3	15	13.01.2015	0	NA	1	5	0	NA	0	NA	0	NA	0	NA	1
UC037_LW_V1	UC037	Screening	23.05.2016	0	0	0	0	0	0	1	1	Pos	9	5.6	B	NET-EN	0	0	NA	0	NA	0	NA	0	NA	0	NA	0	NA	NA	19	49	6	7.1	13	15.10.2013	0	NA	0	NA	0	NA	0	NA	0	NA	0	NA	0
UC038_LW_V1	UC038	Screening	23.05.2016	1	1	0	0	0	1	1	0	Neg	3	4.7	C	None	0	0	NA	0	NA	0	NA	0	NA	0	NA	0	NA	NA	19	86	1	6.4	14	28.09.2016	0	NA	0	NA	0	NA	0	NA	0	NA	0	NA	0
UC039_LW_V1	UC039	Screening	23.05.2016	0	0	0	0	0	1	0	1	Pos	10	5.0	A	None	0	0	NA	0	NA	0	NA	0	NA	0	NA	0	NA	NA	19	106	2	2.5	12	28.04.2016	0	NA	0	NA	0	NA	0	NA	1	1	0	NA	0
UC040_LW_V1	UC040	Screening	30.05.2016	0	0	0	0	0	1	0	0	Neg	0	5.3	B	NET-EN	0	0	NA	0	NA	0	NA	0	NA	0	NA	0	NA	NA	15	37	5	6	13	15.06.2014	0	NA	1	5	1	5	0	NA	1	1	0	NA	0
UC041_LW_V1	UC041	Screening	31.05.2016	1	1	0	0	0	0	0	0	Neg	0	4.1	B	NET-EN	0	0	NA	0	NA	0	NA	0	NA	0	NA	0	NA	NA	17	78	0.5	1.2	14	15.02.2016	0	NA	0	NA	0	NA	0	NA	0	NA	0	NA	0
UC042_LW_V1	UC042	Screening	31.05.2016	1	1	0	0	0	0	0	1	Pos	10	5.0	C	None	0	0	NA	0	NA	0	NA	0	NA	0	NA	0	NA	NA	16	417	1	0.7	14	13.05.2016	0	NA	0	NA	0	NA	0	NA	0	NA	0	NA	0
UC044_LW_V1	UC044	Screening	23.06.2016	0	0	0	0	0	0	0	0	Neg	0	5.3	C	NET-EN	0	0	NA	0	NA	0	NA	0	NA	0	NA	0	NA	NA	17	136	4	3.9	13	14.05.2016	0	NA	0	NA	0	NA	0	NA	0	NA	0	NA	0
UC045_LW_V1	UC045	Screening	15.07.2016	1	1	1	0	0	1	0	0	Neg	0	4.7	C	NET-EN	0	0	NA	0	NA	0	NA	0	NA	0	NA	0	NA	NA	19	37	5	6	14	14.09.2013	0	NA	0	NA	0	NA	0	NA	0	NA	0	NA	0
UC046_LW_V1	UC046	Screening	07.07.2016	0	0	0	0	0	0	0	0	Neg	0	4.4	A	NET-EN	0	0	NA	0	NA	0	NA	0	NA	0	NA	0	NA	NA	16	43	8.0	5.2	12	29.12.2015	0	NA	0	NA	0	NA	0	NA	0	NA	0	NA	0
UC047_LW_V1	UC047	Screening	08.07.2016	1	0	0	1	0	0	0	0	Int	4	5.3	C	None	0	0	NA	0	NA	0	NA	0	NA	0	NA	0	NA	NA	15	89	2.0	6.2	12	15.06.2015	1	NVD	0	NA	0	NA	0	NA	0	NA	0	NA	0
UC048_LW_V1	UC048	Screening	11.07.2016	1	1	0	0	0	0	0	0	Neg	0	4.4	B	NET-EN	0	0	NA	0	NA	0	NA	0	NA	0	NA	0	NA	NA	17	76	4.0	3.2	15	20.05.2016	0	NA	0	NA	0	NA	0	NA	0	NA	0	NA	0
UC049_LW_V1	UC049	Screening	12.07.2016	1	0	1	0	0	1	1	1	Pos	10	4.7	B	None	0	0	NA	0	NA	0	NA	0	NA	0	NA	0	NA	NA	19	86	5.0	7.5	14	10.08.2015	0	NA	1	3	0	NA	0	NA	0	NA	0	NA	0
UC051_LW_V1	UC051	Screening	13.07.2016	0	0	0	0	0	0	0	0	Neg	2	4.7	C	DMPA	0	0	NA	0	NA	0	NA	0	NA	0	NA	0	NA	NA	15	95	4.0	5.8	13	NA	0	NA	0	NA	0	NA	0	NA	0	NA	0	NA	0
UC053_LW_V1	UC053	Screening	21.07.2016	1	0	0	0	1	1	0	0	Neg	2	4.4	C	DMPA	0	0	NA	0	NA	0	NA	0	NA	0	NA	0	NA	NA	16	122	3.9	4.1	12	12.07.2016	0	NA	0	NA	0	NA	0	NA	0	NA	0	NA	0
UC055_LW_V1	UC055	Screening	14.07.2016	0	0	0	0	0	0	0	0	Neg	0	5.0	C	None	0	0	NA	0	NA	0	NA	0	NA	0	NA	0	NA	NA	17	74	2.0	5.9	15	14.02.2014	0	NA	0	NA	0	NA	0	NA	0	NA	0	NA	0
UC056_LW_V1	UC056	Screening	01.08.2016	1	1	0	0	0	0	0	0	Neg	0	4.7	B	NET-EN	0	0	NA	0	NA	0	NA	0	NA	0	NA	0	NA	NA	15	97	4.6	4.9	13	11.07.2016	0	NA	0	NA	0	NA	0	NA	0	NA	0	NA	0
UC057_LW_V1	UC057	Screening	15.07.2016	1	1	0	0	0	0	1	0	Neg	0	3.6	C	NET-EN	0	0	NA	0	NA	0	NA	0	NA	0	NA	0	NA	NA	15	84	5.0	7.0	12	15.03.2016	0	NA	0	NA	0	NA	0	NA	0	NA	0	NA	0
UC058_LW_V1	UC058	Screening	26.07.2016	0	0	0	0	0	0	0	1	Pos	8	5.0	B	NET-EN	0	0	NA	0	NA	0	NA	0	NA	0	NA	0	NA	NA	18	153	5.7	3.9	11	14.07.2016	1	NVD	0	NA	0	NA	0	NA	0	NA	0	NA	0
UC059_LW_V1	UC059	Screening	04.08.2016	1	1	1	1	0	1	0	0	Int	5	5.6	B	None	0	0	NA	0	NA	0	NA	0	NA	0	NA	0	NA	NA	19	129	5.9	5.3	16	23.07.2016	0	NA	0	NA	0	NA	0	NA	0	NA	0	NA	0
UC062_LW_V1	UC062	Screening	29.07.2016	0	0	0	0	0	0	0	0	Int	6	4.4	B	NET-EN	0	0	NA	0	NA	0	NA	0	NA	0	NA	0	NA	NA	16	294	2.6	2.2	12	15.03.2016	0	NA	0	NA	0	NA	0	NA	0	NA	0	NA	0
UC063_LW_V1	UC063	Screening	22.09.2016	0	0	0	0	0	0	0	0	Neg	0	4.7	A	None	1	1	13.09.2016	1	13.09.2016	1	13.09.2016	0	NA	0	NA	0	NA	NA	18	476	0.9	1.8	15	31.08.2016	0	NA	0	NA	0	NA	0	NA	0	NA	0	NA	1
UC065_LW_V1	UC065	Screening	22.08.2016	0	0	0	0	0	0	0	0	Int	4	5.3	A	NET-EN	0	0	NA	0	NA	0	NA	0	NA	0	NA	0	NA	NA	16	37	1.9	5.4	13	13.06.2016	1	NVD	0	NA	0	NA	0	NA	0	NA	0	NA	0
UC066_LW_V1	UC066	Screening	15.08.2016	0	0	0	0	0	0	0	0	Neg	0	4.1	B	NET-EN	0	0	NA	0	NA	0	NA	0	NA	0	NA	0	NA	NA	16	71	7.3	4.9	11	15.08.2016	0	NA	0	NA	0	NA	0	NA	0	NA	0	NA	0
UC067_LW_V1	UC067	Screening	18.08.2016	0	0	0	0	0	0	0	1	Pos	10	5.3	B	NET-EN	0	0	NA	0	NA	0	NA	0	NA	0	NA	0	NA	NA	18	53	5.9	6.0	14	08.06.2016	0	NA	0	NA	0	NA	0	NA	0	NA	0	NA	0
UC068_LW_V1	UC068	Screening	17.08.2016	1	0	0	1	0	0	0	0	Int	5	5.6	B	NET-EN	0	0	NA	0	NA	0	NA	0	NA	0	NA	0	NA	NA	17	51	5.6	5.9	12	08.06.2016	0	NA	1	5	1	5	0	NA	0	NA	0	NA	0
UC069_LW_V1	UC069	Screening	18.08.2016	0	0	0	0	0	1	0	1	Pos	9	5.0	A	None	0	0	NA	0	NA	0	NA	0	NA	0	NA	0	NA	NA	17	254	11.1	4.0	15	08.05.2016	0	NA	0	NA	0	NA	0	NA	0	NA	0	NA	0
UC070_LW_V1	UC070	Screening	17.08.2016	1	1	0	1	0	0	0	0	Neg	0	4.1	C	NA	0	0	NA	0	NA	0	NA	0	NA	0	NA	0	NA	NA	19	97	4.3	8.7	NA	NA	0	NA	NA	NA	NA	NA	NA	NA	NA	NA	NA	NA	NA
UC071_LW_V1	UC071	Screening	17.08.2016	1	0	0	1	0	0	0	1	Pos	7	5.0	A	NA	0	0	NA	0	NA	0	NA	0	NA	0	NA	0	NA	NA	18	1033	13.4	3.6	13	08.07.2016	0	NA	0	NA	0	NA	0	NA	0	NA	0	NA	0
UC072_LW_V1	UC072	Screening	08.09.2016	0	0	0	0	0	0	0	1	Pos	10	6.1	A	NET-EN	0	0	NA	0	NA	0	NA	0	NA	0	NA	0	NA	NA	18	105	6.3	4.2	13	08.04.2016	0	NA	0	NA	0	NA	0	NA	0	NA	0	NA	0
UC073_LW_V1	UC073	Screening	13.09.2016	0	0	0	0	0	0	0	1	Pos	8	5.3	C	None	0	0	NA	0	NA	0	NA	0	NA	0	NA	0	NA	NA	15	136	8.2	5.8	12	09.05.2016	0	NA	0	NA	0	NA	0	NA	0	NA	0	NA	0
UC074_LW_V1	UC074	Screening	18.08.2016	0	0	0	0	0	0	0	1	Pos	8	6.1	B	NET-EN	0	0	NA	0	NA	0	NA	0	NA	0	NA	0	NA	NA	16	52	1.6	2.6	12	22.07.2016	0	NA	0	NA	0	NA	0	NA	0	NA	0	NA	0
UC075_LW_V1	UC075	Screening	19.08.2016	0	0	0	0	0	1	0	1	Pos	8	6.1	C	None	0	0	NA	0	NA	0	NA	0	NA	0	NA	0	NA	NA	15	86	3.4	5.2	13	19.07.2016	0	NA	0	NA	0	NA	0	NA	0	NA	0	NA	0
UC076_LW_V1	UC076	Screening	22.08.2016	0	0	0	0	0	1	0	0	Neg	0	5.0	B	NET-EN	0	0	NA	0	NA	0	NA	0	NA	0	NA	0	NA	NA	17	63	3.8	6.1	13	15.08.2016	0	NA	0	NA	0	NA	0	NA	0	NA	0	NA	0
UC077_LW_V1	UC077	Screening	27.08.2016	1	0	0	1	0	0	0	0	Neg	0	4.4	C	None	0	0	NA	0	NA	0	NA	0	NA	0	NA	0	NA	NA	16	372	7.0	5.1	13	18.08.2016	0	NA	1	5	1	5	0	NA	0	NA	1	NA	0
UC079_LW_V1	UC079	Screening	25.08.2016	0	0	0	0	0	1	0	1	Pos	8	5.3	C	None	0	0	NA	0	NA	0	NA	0	NA	0	NA	0	NA	NA	19	140	4.5	4.7	NA	04.01.2016	0	NA	0	NA	0	NA	0	NA	0	NA	0	NA	0
UC081_LW_V1	UC081	Screening	01.09.2016	1	1	0	1	0	1	0	1	Pos	10	5.0	A	NET-EN	0	0	NA	0	NA	0	NA	0	NA	0	NA	0	NA	NA	16	NA	NA	NA	11	25.08.2016	0	NA	0	NA	0	NA	0	NA	0	NA	0	NA	0
UC082_LW_V1	UC082	Screening	25.08.2016	1	1	0	0	0	0	0	0	Neg	3	5.0	B	NET-EN	0	0	NA	0	NA	0	NA	0	NA	0	NA	0	NA	NA	17	76	3.0	5.2	12	20.12.2014	0	NA	0	NA	0	NA	0	NA	0	NA	0	NA	0
UC083_LW_V1	UC083	Screening	01.09.2016	0	0	0	0	0	0	0	0	Neg	0	3.6	B	DMPA	0	0	NA	0	NA	0	NA	0	NA	0	NA	0	NA	NA	17	132	6.6	6.7	16	25.08.2016	0	NA	0	NA	0	NA	0	NA	0	NA	0	NA	0
UC084_LW_V1	UC084	Screening	08.09.2016	0	0	0	0	0	0	0	0	Neg	0	4.1	C	NET-EN	0	0	NA	0	NA	0	NA	0	NA	0	NA	0	NA	NA	17	140	8.1	5.3	14	27.08.2016	0	NA	0	NA	0	NA	0	NA	0	NA	0	NA	0
UC086_LW_V1	UC086	Screening	01.09.2016	0	0	0	0	0	1	0	1	Pos	8	4.7	C	NET-EN	0	0	NA	0	NA	0	NA	0	NA	0	NA	0	NA	NA	18	54	7.8	6.0	12	30.07.2016	0	NA	0	NA	0	NA	0	NA	0	NA	0	NA	0
UC087_LW_V1	UC087	Screening	06.09.2016	0	0	0	0	0	0	0	0	Neg	2	5.0	B	DMPA	1	0	NA	1	19.08.2016	0	NA	0	NA	0	NA	0	NA	NA	16	37	0.6	3.0	13	20.04.2014	0	NA	0	NA	0	NA	0	NA	0	NA	0	NA	0
UC089_LW_V1	UC089	Screening	09.09.2016	0	0	0	0	0	0	1	0	Neg	0	5.3	B	NET-EN	0	0	NA	0	NA	0	NA	0	NA	0	NA	0	NA	NA	17	84	5.5	5.0	15	08.09.2016	0	NA	0	NA	0	NA	0	NA	0	NA	0	NA	0
UC090_LW_V1	UC090	Screening	15.09.2016	1	1	0	0	0	0	0	1	Pos	8	5.0	B	None	0	0	NA	0	NA	0	NA	0	NA	0	NA	0	NA	NA	16	324	2.8	3.8	15	20.08.2016	0	NA	0	NA	0	NA	0	NA	0	NA	0	NA	0
UC091_LW_V1	UC091	Screening	15.09.2016	0	0	0	0	0	0	0	0	Neg	0	5.0	C	NET-EN	0	0	NA	0	NA	0	NA	0	NA	0	NA	0	NA	NA	19	37	0.5	1.1	NA	09.07.2016	0	NA	0	NA	0	NA	0	NA	0	NA	0	NA	0
UC092_LW_V1	UC092	Screening	04.10.2016	0	0	0	0	0	0	0	0	Int	4	5.0	A	NET-EN	0	0	NA	0	NA	0	NA	1	30.09.2016	0	NA	0	NA	Influenza	17	498	2.8	2.2	13	21.06.2016	0	NA	0	NA	0	NA	0	NA	0	NA	0	NA	0
UC093_LW_V1	UC093	Screening	07.10.2016	0	0	0	0	0	0	0	0	Neg	0	4.4	B	NET-EN	0	0	NA	0	NA	0	NA	0	NA	0	NA	0	NA	NA	19	105	4.4	5.5	13	15.06.2014	0	NA	0	NA	0	NA	0	NA	0	NA	0	NA	0
UC094_LW_V1	UC094	Screening	06.10.2016	1	1	0	0	0	1	0	0	Neg	1	4.7	B	NET-EN	0	0	NA	0	NA	0	NA	0	NA	0	NA	0	NA	NA	15	84	5.3	4.9	15	15.12.2015	1	CS	0	NA	0	NA	0	NA	0	NA	0	NA	0
UC095_LW_V1	UC095	Screening	06.10.2016	1	1	0	0	0	0	1	1	Pos	9	5.0	B	NET-EN	0	0	NA	0	NA	0	NA	0	NA	0	NA	0	NA	NA	18	59	5.6	4.1	14	15.04.2016	0	NA	1	5	1	5	0	NA	0	NA	0	NA	0
UC096_LW_V1	UC096	Screening	06.10.2016	0	0	0	0	0	0	0	1	Pos	8	5.6	B	None	0	0	NA	0	NA	0	NA	0	NA	0	NA	0	NA	NA	18	207	10.1	8.5	14	28.09.2016	0	NA	0	NA	0	NA	0	NA	0	NA	0	NA	0
UC098_LW_V1	UC098	Screening	11.10.2017	1	1	0	0	0	0	0	0	Neg	0	4.7	C	NET-EN	0	0	NA	0	NA	0	NA	0	NA	0	NA	0	NA	NA	18	69	5.3	5.2	13	09.01.2016	0	NA	0	NA	0	NA	0	NA	0	NA	0	NA	0
UC099_LW_V1	UC099	Screening	12.10.2016	0	0	0	0	0	0	0	1	Pos	8	4.4	A	DMPA	0	0	NA	0	NA	0	NA	0	NA	0	NA	0	NA	NA	19	301	3.8	4.8	13	05.09.2016	1	NVD	1	5	1	1	0	NA	0	NA	0	NA	0
UC101_LW_V1	UC101	Screening	25.10.2016	0	0	0	0	0	0	0	0	Neg	0	4.4	A	NET-EN	0	0	NA	0	NA	0	NA	0	NA	0	NA	0	NA	NA	18	94	4.9	5.7	16	03.10.2016	0	NA	0	NA	0	NA	0	NA	0	NA	0	NA	0
UC102_LW_V1	UC102	Screening	14.10.2016	1	1	0	0	0	0	0	1	Pos	10	5.0	A	DMPA	0	0	NA	0	NA	0	NA	0	NA	0	NA	0	NA	NA	16	93	4.5	8.0	12	04.10.2016	1	CS	0	NA	0	NA	0	NA	0	NA	0	NA	0
UC104_LW_V1	UC104	Screening	18.10.2016	0	0	0	0	0	1	0	1	Pos	9	5.3	A	COCP	0	0	NA	0	NA	0	NA	0	NA	0	NA	0	NA	NA	18	387	4.8	3.6	14	25.03.2015	0	NA	0	NA	0	NA	0	NA	0	NA	0	NA	0
UC106_LW_V1	UC106	Screening	21.10.2016	0	0	0	0	0	0	0	1	Pos	10	4.7	C	NET-EN	0	0	NA	0	NA	0	NA	0	NA	0	NA	0	NA	NA	16	82	2.1	4.3	12	13.06.2016	0	NA	1	5	1	5	0	NA	0	NA	0	NA	0
UC107_LW_V1	UC107	Screening	21.10.2016	1	1	0	0	0	0	0	1	Pos	8	5.0	A	DMPA	0	0	NA	0	NA	0	NA	0	NA	0	NA	0	NA	NA	17	157	1.5	3.7	NA	30.09.2016	1	NVD	0	NA	1	1	1	NA	1	NA	1	NA	1
UC109_LW_V1	UC109	Screening	21.10.2016	1	0	1	0	0	1	1	0	Neg	0	4.7	B	COCP	0	0	NA	0	NA	0	NA	0	NA	0	NA	0	NA	NA	15	37	0.6	1.8	14	15.09.2016	0	NA	0	NA	0	NA	0	NA	0	NA	0	NA	0
UC110_LW_V1	UC110	Screening	02.11.2016	1	1	0	0	0	0	0	0	Neg	0	4.4	A	None	0	0	NA	0	NA	0	NA	0	NA	0	NA	0	NA	NA	19	358	5.7	5.2	13	20.10.2016	1	AB	0	NA	0	NA	0	NA	0	NA	0	NA	0
UC111_LW_V1	UC111	Screening	26.10.2016	1	1	0	0	0	0	0	0	Int	4	5.3	A	NET-EN	0	0	NA	0	NA	0	NA	0	NA	0	NA	0	NA	NA	18	109	6.6	5.6	11	09.10.2016	0	NA	0	NA	0	NA	0	NA	0	NA	0	NA	0
UC112_LW_V1	UC112	Screening	27.10.2016	0	0	0	0	0	0	0	1	Pos	10	4.7	B	NET-EN	0	0	NA	0	NA	0	NA	0	NA	0	NA	0	NA	NA	17	104	10.5	6.6	12	01.07.2016	0	NA	0	NA	0	NA	0	NA	0	NA	0	NA	0
UC113_LW_V1	UC113	Screening	31.10.2016	0	0	0	0	0	1	1	0	Neg	0	4.4	B	NET-EN	0	0	NA	0	NA	0	NA	0	NA	0	NA	0	NA	NA	16	197	5.4	9.2	13	24.10.2016	0	NA	0	NA	0	NA	0	NA	0	NA	0	NA	0
UC114_LW_V1	UC114	Screening	04.11.2016	1	1	0	0	0	0	0	1	Pos	10	5.6	A	DMPA	0	0	NA	0	NA	0	NA	0	NA	0	NA	0	NA	NA	15	144	6.7	7.1	9	20.06.2016	0	NA	0	NA	0	NA	0	NA	0	NA	0	NA	0
UC115_LW_V1	UC115	Screening	11.11.2016	0	0	0	0	0	1	0	0	Neg	0	4.4	A	NET-EN	0	0	NA	0	NA	0	NA	0	NA	0	NA	0	NA	NA	15	37	0.5	0.9	13	03.11.2016	0	NA	0	NA	0	NA	0	NA	0	NA	0	NA	0
UC117_LW_V1	UC117	Screening	10.11.2016	0	0	0	0	0	0	0	0	Neg	0	4.4	B	DMPA	0	0	NA	0	NA	0	NA	0	NA	0	NA	0	NA	NA	15	37	0.5	0.6	13	31.10.2016	0	NA	0	NA	0	NA	0	NA	0	NA	0	NA	0
UC118_LW_V1	UC118	Screening	11.11.2016	1	1	0	0	0	1	0	0	Neg	3	4.7	A	NET-EN	0	0	NA	0	NA	0	NA	0	NA	0	NA	0	NA	NA	17	97	0.5	1.6	12	29.03.2016	0	NA	0	NA	0	NA	0	NA	0	NA	0	NA	0
UC119_LW_V1	UC119	Screening	11.11.2016	0	0	0	0	0	0	0	0	Neg	0	4.7	A	NET-EN	0	0	NA	0	NA	0	NA	0	NA	0	NA	0	NA	NA	16	102	6.4	5.7	15	01.10.2016	0	NA	0	NA	0	NA	0	NA	0	NA	0	NA	0
UC120_LW_V1	UC120	Screening	16.11.2016	0	0	0	0	0	0	0	1	Pos	10	5.0	A	DMPA	0	0	NA	0	NA	0	NA	0	NA	0	NA	0	NA	NA	18	99	6.0	6.5	12	26.10.2016	0	NA	0	NA	0	NA	0	NA	0	NA	0	NA	0
UC122_LW_V1	UC122	Screening	21.11.2016	1	1	0	0	0	1	0	0	Int	4	6.1	A	NET-EN	0	0	NA	0	NA	0	NA	0	NA	0	NA	0	NA	NA	19	64	5.4	5.6	13	20.11.2016	0	NA	0	NA	0	NA	0	NA	0	NA	0	NA	1
UC125_LW_V1	UC125	Screening	23.11.2016	1	1	0	0	0	1	0	1	Pos	10	4.7	A	None	0	0	NA	0	NA	0	NA	0	NA	0	NA	0	NA	NA	18	96	2.7	4.5	14	02.10.2016	0	NA	0	NA	0	NA	0	NA	0	NA	0	NA	0
UC126_LW_V1	UC126	Screening	24.11.2016	0	0	0	0	0	1	0	1	Pos	8	5.0	B	NET-EN	1	0	NA	0	NA	0	NA	0	NA	0	NA	0	NA	NA	18	1066	1.6	2.6	15	07.11.2016	1	NVD	0	NA	0	NA	0	NA	0	NA	0	NA	0
UC127_LW_V1	UC127	Screening	29.11.2016	0	0	0	0	0	1	0	0	Neg	0	4.4	B	None	0	0	NA	0	NA	0	NA	0	NA	0	NA	0	NA	NA	18	84	2.9	3.9	13	15.08.2015	1	CS	0	NA	0	NA	0	NA	0	NA	0	NA	0
UC128_LW_V1	UC128	Screening	30.11.2016	1	1	0	0	0	1	0	1	Pos	10	5.3	A	NET-EN	0	0	NA	0	NA	0	NA	0	NA	0	NA	0	NA	NA	15	95	6.7	5.6	13	18.10.2016	0	NA	1	NA	1	NA	0	NA	0	NA	0	NA	0
UC129_LW_V1	UC129	Screening	09.01.2017	1	0	1	1	1	1	0	1	Pos	10	5.3	A	None	0	0	NA	0	NA	0	NA	0	NA	0	NA	0	NA	NA	19	327	3.7	4.1	14	14.11.2016	0	NA	0	NA	0	NA	0	NA	0	NA	0	NA	0
UC130_LW_V1	UC130	Screening	02.02.2017	0	0	0	0	0	0	0	1	Pos	10	5.0	C	NET-EN	0	0	NA	0	NA	0	NA	0	NA	0	NA	0	NA	NA	15	92	4.8	6.1	13	15.05.2016	0	NA	0	NA	0	NA	0	NA	0	NA	0	NA	0
UC131_LW_V1	UC131	Screening	30.01.2017	0	0	0	0	0	0	0	0	Neg	1	5.6	C	DMPA	0	0	NA	0	NA	0	NA	0	NA	0	NA	0	NA	NA	19	76	2.3	6.1	12	12.01.2017	1	NVD	0	NA	0	NA	0	NA	0	NA	0	NA	0
UC132_LW_V1	UC132	Screening	20.02.2017	1	1	0	0	0	0	0	0	Int	4	5.6	C	DMPA	0	0	NA	0	NA	0	NA	0	NA	0	NA	0	NA	NA	19	68	4.8	7.3	14	29.01.2017	1	CS	0	NA	0	NA	0	NA	0	NA	0	NA	0
UC133_LW_V1	UC133	Screening	14.02.2017	0	0	0	0	0	1	1	0	Neg	0	4.7	B	COCP	0	0	NA	0	NA	0	NA	0	NA	0	NA	0	NA	NA	17	129	0.5	0.1	13	06.12.2016	0	NA	0	NA	0	NA	0	NA	0	NA	0	NA	0
UC134_LW_V1	UC134	Screening	23.01.2017	1	1	0	0	0	0	1	1	Pos	7	4.7	B	None	0	0	NA	0	NA	0	NA	0	NA	0	NA	0	NA	NA	19	123	4.5	5.1	13	22.09.2016	0	NA	0	NA	0	NA	0	NA	0	NA	0	NA	0
UC135_LW_V1	UC135	Screening	10.02.2017	0	0	0	0	0	1	0	1	Pos	9	5.6	C	COCP	0	0	NA	0	NA	0	NA	0	NA	0	NA	0	NA	NA	16	356	2.1	3.2	11	22.01.2017	0	NA	0	NA	0	NA	0	NA	0	NA	0	NA	0
UC136_LW_V1	UC136	Screening	06.02.2017	1	1	0	0	0	1	0	1	Pos	10	5.0	A	NET-EN	0	0	NA	0	NA	0	NA	0	NA	0	NA	0	NA	NA	16	37	0.5	1.2	15	23.01.2017	0	NA	0	NA	0	NA	0	NA	1	NA	0	NA	0
UC137_LW_V1	UC137	Screening	27.01.2017	0	0	0	0	0	0	1	0	Neg	0	4.1	B	DMPA	0	0	NA	0	NA	0	NA	0	NA	0	NA	0	NA	NA	16	197	2.1	2.5	15	15.01.2017	0	NA	0	NA	0	NA	0	NA	0	NA	0	NA	0
UC138_LW_V1	UC138	Screening	26.01.2017	1	1	0	1	0	0	0	1	Pos	10	5.6	C	NET-EN	0	0	NA	0	NA	0	NA	0	NA	0	NA	0	NA	NA	15	149	3.8	5.5	14	18.01.2017	0	NA	0	NA	0	NA	0	NA	0	NA	0	NA	0
UC139_LW_V1	UC139	Screening	27.02.2017	0	0	0	0	0	0	1	0	Neg	0	4.7	B	NET-EN	0	0	NA	0	NA	0	NA	0	NA	0	NA	0	NA	NA	16	119	2.5	4.7	13	25.12.2016	0	NA	0	NA	0	NA	0	NA	0	NA	0	NA	0
UC140_LW_V1	UC140	Screening	27.01.2017	1	1	1	1	0	0	0	0	Neg	0	4.4	B	COCP	0	0	NA	0	NA	0	NA	0	NA	0	NA	0	NA	NA	19	380	10.7	4.1	12	07.01.2017	0	NA	0	NA	0	NA	0	NA	0	NA	0	NA	0
UC141_LW_V1	UC141	Screening	14.03.2017	0	0	0	0	0	1	1	0	Neg	0	4.4	C	None	0	0	NA	0	NA	0	NA	0	NA	0	NA	0	NA	NA	19	200	3.3	4.4	15	15.03.2015	0	NA	0	NA	0	NA	0	NA	0	NA	0	NA	0
UC143_LW_V1	UC143	Screening	13.03.2017	1	0	1	0	0	0	0	1	Pos	8	5.6	B	NET-EN	0	0	NA	0	NA	0	NA	0	NA	0	NA	0	NA	NA	16	104	7.5	5.0	13	05.02.2017	0	NA	1	5	1	5	0	NA	0	NA	0	NA	0
UC144_LW_V1	UC144	Screening	22.03.2017	0	0	0	0	0	0	0	1	Pos	10	5.0	C	None	0	0	NA	0	NA	0	NA	0	NA	0	NA	0	NA	NA	15	111	1.6	1.4	14	07.02.2017	0	NA	0	NA	0	NA	0	NA	0	NA	0	NA	0
UC145_LW_V1	UC145	Screening	22.03.2017	0	0	0	0	0	0	0	0	Int	4	4.1	A	Implanon	0	0	NA	0	NA	0	NA	0	NA	0	NA	0	NA	Cough	18	37	4.6	4.5	13	08.01.2017	0	NA	0	NA	0	NA	0	NA	0	NA	0	NA	0
UC147_LW_V1	UC147	Screening	22.03.2017	0	0	0	0	0	0	0	1	Pos	9	5.3	B	NET-EN	0	0	NA	0	NA	0	NA	0	NA	0	NA	0	NA	NA	17	53	1.4	3.2	12	13.02.2017	0	NA	0	NA	0	NA	0	NA	0	NA	0	NA	0
UC149_LW_V1	UC149	Screening	28.03.2017	0	0	0	0	0	1	0	1	Pos	10	5.0	C	NET-EN	0	0	NA	0	NA	0	NA	0	NA	0	NA	0	NA	NA	16	106	5.5	7.1	13	10.04.2014	0	NA	0	NA	0	NA	0	NA	0	NA	0	NA	0
UC155_LW_V1	UC155	Screening	22.03.2017	1	1	1	0	0	0	0	1	Pos	8	4.7	A	Implanon	0	0	NA	0	NA	0	NA	0	NA	0	NA	0	NA	NA	16	154	6.9	6.2	13	08.02.2017	0	NA	0	NA	0	NA	0	NA	0	NA	0	NA	0
UC156_LW_V1	UC156	Screening	11.04.2017	1	1	0	0	0	1	0	1	Pos	10	5.0	C	NET-EN	0	0	NA	0	NA	0	NA	0	NA	0	NA	0	NA	NA	19	37	1.7	2.7	14	17.04.2017	0	NA	0	NA	0	NA	0	NA	0	NA	0	NA	0
UC157_LW_V1	UC157	Screening	21.04.2017	1	0	0	0	1	0	0	0	Neg	0	5.0	A	NET-EN	0	0	NA	0	NA	0	NA	0	NA	0	NA	0	NA	NA	16	92	4.7	4.0	12	26.01.2017	0	NA	1	1	0	NA	0	NA	0	NA	0	NA	0
UC158_LW_V1	UC158	Screening	03.05.2017	0	0	0	0	0	1	0	0	Neg	0	5.0	C	NET-EN	0	0	NA	0	NA	0	NA	0	NA	0	NA	0	NA	NA	18	191	6.6	5.0	11	16.02.2017	0	NA	0	NA	0	NA	0	NA	0	NA	0	NA	0
UC159_LW_V1	UC159	Screening	22.05.2017	0	0	0	0	0	0	0	0	Neg	0	4.4	A	NET-EN	0	0	NA	0	NA	0	NA	0	NA	0	NA	0	NA	NA	15	47	5.1	6.3	12	18.12.2016	0	NA	0	NA	0	NA	0	NA	0	NA	0	NA	0
UC160_LW_V1	UC160	Screening	17.05.2017	0	0	0	0	0	0	0	0	Neg	0	4.1	A	None	0	0	NA	0	NA	0	NA	0	NA	0	NA	0	NA	NA	18	139	14.0	10.8	13	22.04.2017	0	NA	0	NA	0	NA	0	NA	0	NA	0	NA	0
UC161_LW_V1	UC161	Screening	09.05.2017	1	1	1	0	0	1	1	0	Neg	0	4.4	C	DMPA	0	0	NA	0	NA	0	NA	0	NA	0	NA	0	NA	NA	18	78	1.6	5.5	15	28.03.2017	0	NA	0	NA	0	NA	0	NA	0	NA	0	NA	0
UC162_LW_V1	UC162	Screening	22.05.2017	0	0	0	0	0	0	1	0	Neg	0	3.6	A	NET-EN	0	0	NA	0	NA	0	NA	0	NA	0	NA	0	NA	NA	18	159	8.6	7.1	14	22.02.2016	0	NA	0	NA	0	NA	0	NA	0	NA	0	NA	0
UC163_LW_V1	UC163	Screening	10.05.2017	1	1	1	0	0	1	0	1	Pos	9	5.0	C	DMPA	0	0	NA	0	NA	0	NA	0	NA	0	NA	0	NA	NA	18	201	3.1	4.8	14	03.05.2017	1	NVD	1	2	0	NA	0	NA	0	NA	0	NA	0
UC164_LW_V1	UC164	Screening	11.05.2017	0	0	0	0	0	1	0	0	Neg	0	3.6	A	NET-EN	0	0	NA	0	NA	0	NA	0	NA	0	NA	0	NA	NA	15	555	0.8	1.2	13	22.02.2017	0	NA	0	NA	0	NA	0	NA	0	NA	0	NA	0
UC165_LW_V1	UC165	Screening	17.05.2017	0	0	0	0	0	0	1	0	Neg	3	4.7	A	COCP	0	0	NA	0	NA	0	NA	0	NA	0	NA	0	NA	NA	17	140	0.5	0.2	13	28.04.2017	1	NVD	0	NA	0	NA	0	NA	0	NA	0	NA	0
UC166_LW_V1	UC166	Screening	17.05.2017	1	0	0	1	0	0	0	1	Pos	10	5.3	B	None	0	0	NA	0	NA	0	NA	0	NA	0	NA	0	NA	NA	16	850	1.8	2.2	14	16.01.2017	1	AB	0	NA	0	NA	0	NA	0	NA	0	NA	1
UC167_LW_V1	UC167	Screening	22.05.2017	1	1	0	0	0	0	0	1	Pos	9	5.6	A	NET-EN	1	1	16.02.2017	0	NA	1	16.02.2017	0	NA	0	NA	0	NA	NA	18	107	7.2	6.3	13	22.01.2017	0	NA	0	NA	0	NA	0	NA	0	NA	0	NA	0
UC170_LW_V1	UC170	Screening	24.05.2017	0	0	0	0	0	Equivocal	0	1	Pos	8	4.4	B	NET-EN	1	1	05.05.2017	0	NA	0	NA	0	NA	0	NA	0	NA	NA	19	79	7.3	7.4	12	05.05.2017	0	NA	0	NA	0	NA	0	NA	0	NA	1	1	0
UC171_LW_V1	UC171	Screening	09.06.2017	1	1	0	0	0	1	0	1	Pos	10	5.0	B	Implanon	0	0	NA	0	NA	0	NA	0	NA	0	NA	0	NA	NA	19	138	4.8	5.6	13	04.02.2017	0	NA	0	NA	0	NA	0	NA	0	NA	0	NA	0
UC172_LW_V1	UC172	Screening	22.06.2017	1	1	0	0	0	1	0	0	Neg	0	4.7	A	None	0	0	NA	0	NA	0	NA	0	NA	0	NA	0	NA	NA	17	37	0.5	1.1	13	17.06.2017	0	NA	0	NA	0	NA	0	NA	0	NA	0	NA	0
UC173_LW_V1	UC173	Screening	15.06.2017	0	0	0	0	0	0	1	0	Neg	0	4.7	A	NET-EN	1	1	12.05.2017	0	NA	0	NA	0	NA	0	NA	0	NA	NA	18	93	2.8	3.7	13	04.02.2017	0	NA	0	NA	0	NA	0	NA	0	NA	0	NA	0
UC174_LW_V1	UC174	Screening	27.06.2017	0	0	0	0	0	0	0	1	Pos	10	4.7	B	None	0	0	NA	0	NA	0	NA	0	NA	0	NA	0	NA	NA	16	134	4.4	3.6	12	13.06.2017	0	NA	0	NA	0	NA	0	NA	0	NA	0	NA	0
UC177_LW_V1	UC177	Screening	27.06.2017	1	1	0	0	0	0	0	1	Pos	9	4.7	A	None	0	0	NA	0	NA	0	NA	0	NA	0	NA	0	NA	NA	16	158	3.3	3.8	15	12.06.2017	0	NA	0	NA	0	NA	0	NA	0	NA	1	1	0
UC179_LW_V1	UC179	Screening	28.06.2017	1	1	0	0	0	0	0	1	Pos	7	5.0	B	NET-EN	0	0	NA	0	NA	0	NA	0	NA	0	NA	0	NA	NA	16	57	0.5	0.6	10	07.03.2017	0	NA	0	NA	0	NA	0	NA	0	NA	0	NA	0
[truncated: 39 more columns]

## Sheet: Table 2 
Sample ID	PID	VISIT	Date.of.sampling	STI.bacterial.any	Ct	Ng	Tv	Mg	HSV-2	Yeast.cells	Clue.cells	BV	Nugent.score	Vaginal.pH	Study.arm	Antibiotic.any	Azithromycin	Date.AZ	Metronidazole	Date.MZ	Ceftriaxone	Date.CX	Amoxicillin/augmentin	Date.AX	Ciprofloxacin	Date.CF	Chloromycetin	Date.CM	Treatment.for.non.sti	Age.at.screening	Oestradiol(pmol/l)	Luteinising.Hormone.(IU/l)	S-FSH.(U/L)	Age.fist.period	Last.period.startdate	BMI	srb_Age_Sex	srb_SexualPartners	srb_UnprotectedSex	srb_MultiplePartners	srb_IntergenerationalSexOlder	srb_PenileAnalSex	srb_TransactionalSex	srb_PartnerCount	srb_NewPartners	srb_SexPerWeek	srb_CondomUsed	srb_CondomUse	IL-1b
UC003_LW_V2	UC003	Crossover	11.03.2016	0	0	0	0	0	0	0	1	Pos	10	6.0	B	0	0	NA	0	NA	0	NA	0	NA	0	NA	0	NA	NA	17	NA	NA	NA	15	16.02.2016	23.7	15	1	3	1	1	1	1	1	0	1	5	5	104.15
UC007_LW_V2	UC007	Crossover	24.02.2016	0	0	0	0	0	0	0	1	Pos	10	5.3	A	0	0	NA	0	NA	0	NA	0	NA	0	NA	0	NA	NA	17	NA	NA	NA	14	15.03.2015	34.8	15	1	5	1	1	1	1	1	0	2	5	5	258.58
UC008_LW_V2	UC008	Crossover	22.03.2016	1	1	0	0	0	0	1	0	Neg	3	5.0	B	0	0	NA	0	NA	0	NA	0	NA	0	NA	0	NA	NA	15	NA	NA	NA	13	NA	26.2	15	1	5	1	1	1	1	1	0	1	5	5	232.21
UC009_LW_V2	UC009	Crossover	26.04.2016	1	1	0	0	0	0	1	0	Neg	0	4.7	A	0	0	NA	0	NA	0	NA	0	NA	0	NA	0	NA	NA	17	NA	NA	NA	15	NA	28.7	15	1	3	1	1	1	1	1	1	1	5	4	0.12
UC013_LW_V2	UC013	Crossover	18.08.2016	1	0	0	1	0	0	0	0	Neg	0	4.1	A	1	1	14.03.2016	0	NA	1	14.03.2016	0	NA	0	NA	0	NA	NA	16	NA	NA	NA	9	11.07.2016	30.5	14	1	5	1	1	1	1	2	0	2	5	5	18.23
UC015_LW_V2	UC015	Crossover	21.06.2016	0	0	0	0	0	0	0	0	Int	4	4.7	C	0	0	NA	0	NA	0	NA	0	NA	0	NA	0	NA	NA	16	NA	NA	NA	15	13.06.2016	24.8	13	1	3	1	1	1	1	1	0	2	1	4	14.84
UC016_LW_V2	UC016	Crossover	13.07.2016	1	0	0	0	1	0	0	1	Pos	10	5.0	A	1	1	12.04.2016	0	NA	1	12.04.2016	0	NA	0	NA	0	NA	NA	17	NA	NA	NA	14	NA	NA	16	1	3	1	1	1	1	1	0	2	5	4	68.43
UC018_LW_V2	UC018	Crossover	24.06.2016	0	0	0	0	0	0	1	0	Neg	0	5.6	A	0	0	NA	0	NA	0	NA	0	NA	0	NA	0	NA	NA	17	NA	NA	NA	14	15.06.2016	25.9	15	1	1	1	5	1	1	1	0	3	1	1	0.15
UC019_LW_V2	UC019	Crossover	26.07.2016	0	0	0	0	0	0	0	0	Neg	0	4.4	B	1	1	07.04.2016	0	NA	0	NA	0	NA	0	NA	0	NA	NA	17	NA	NA	NA	12	NA	35.8	15	1	5	1	1	1	1	1	0	1	5	5	0.34
UC021_LW_V2	UC021	Crossover	22.07.2016	1	1	0	0	0	1	0	0	Int	5	4.7	C	1	0	NA	1	22.05.2016	0	NA	0	NA	0	NA	0	NA	NA	16	NA	NA	NA	13	18.07.2016	22.4	15	NA	NA	NA	NA	NA	NA	NA	NA	NA	NA	NA	19.83
UC022_LW_V2	UC022	Crossover	29.07.2016	0	0	0	0	0	1	0	0	Neg	0	6.1	B	0	1	08.04.2016	1	08.04.2016	1	08.04.2016	0	NA	0	NA	0	NA	NA	17	NA	NA	NA	13	24.05.2016	24.7	14	1	5	1	1	1	1	1	0	3	5	5	109.08
UC023_LW_V2	UC023	Crossover	05.08.2016	0	0	0	0	0	0	0	0	Neg	0	4.4	C	0	0	NA	0	NA	0	NA	0	NA	0	NA	0	NA	NA	17	NA	NA	NA	NA	22.07.2016	31.5	14	1	3	1	1	1	1	1	0	2	5	4	5.71
UC024_LW_V2	UC024	Crossover	02.08.2016	0	0	0	0	0	1	0	1	Pos	8	4.4	C	0	0	NA	0	NA	0	NA	0	NA	0	NA	0	NA	NA	16	NA	NA	NA	12	25.07.2016	23.9	15	1	4	1	1	1	1	1	0	2	1	4	29.81
UC025_LW_V2	UC025	Crossover	18.11.2016	1	0	1	0	0	0	0	1	Pos	7	5.0	C	1	1	27.08.2016	0	NA	0	NA	1	15.10.2016	0	NA	0	NA	Tonsilitis	17	NA	NA	NA	15	29.10.2016	32.4	17	1	4	1	1	1	1	1	0	1	5	4	56.24
UC028_LW_V2	UC028	Crossover	23.08.2016	0	0	0	0	0	0	0	1	Neg	2	4.4	C	0	0	NA	0	NA	0	NA	0	NA	0	NA	0	NA	NA	16	NA	NA	NA	12	15.08.2015	23.3	15	NA	NA	NA	NA	NA	NA	NA	NA	NA	NA	NA	49.67
UC029_LW_V2	UC029	Crossover	06.10.2016	0	0	0	0	0	1	0	1	Pos	10	5.0	A	0	0	NA	0	NA	0	NA	0	NA	0	NA	0	NA	NA	17	NA	NA	NA	12	NA	32.0	13	1	3	1	1	1	1	1	0	3	1	4	38.42
UC033_LW_V2	UC033	Crossover	23.09.2016	0	0	0	0	0	0	0	1	Pos	8	5.0	C	1	1	22.06.2016	0	NA	1	22.06.2016	0	NA	0	NA	0	NA	NA	15	NA	NA	NA	13	11.09.2016	19.4	14	1	3	1	1	1	1	1	0	1	5	4	26.34
UC036_LW_V2	UC036	Crossover	15.09.2016	0	0	0	0	0	0	0	0	Neg	0	4.1	C	0	0	NA	0	NA	0	NA	0	NA	0	NA	0	NA	NA	18	NA	NA	NA	15	25.08.2016	30.5	16	1	3	1	1	1	1	1	0	1	1	4	0.10
UC037_LW_V2	UC037	Crossover	05.10.2016	0	0	0	0	0	0	0	0	Neg	0	4.7	B	0	0	NA	0	NA	0	NA	0	NA	0	NA	0	NA	NA	19	NA	NA	NA	13	15.10.2013	32.8	16	1	2	1	1	1	1	1	0	1	1	2	2.61
UC038_LW_V2	UC038	Crossover	03.10.2016	0	0	0	0	0	1	0	0	Neg	0	4.1	C	1	1	30.06.2016	0	NA	0	NA	0	NA	0	NA	0	NA	NA	19	NA	NA	NA	14	NA	23.9	17	1	2	1	1	1	1	1	0	2	5	3	0.12
UC039_LW_V2	UC039	Crossover	19.10.2016	1	0	0	0	1	1	0	1	Pos	10	5.0	A	0	0	NA	0	NA	0	NA	0	NA	0	NA	0	NA	NA	19	NA	NA	NA	12	15.07.2016	29.2	16	1	3	1	1	1	1	1	0	2	1	4	7.15
UC040_LW_V2	UC040	Crossover	27.10.2016	0	0	0	0	0	1	0	1	Pos	8	5.3	B	0	0	NA	0	NA	0	NA	0	NA	0	NA	0	NA	NA	15	NA	NA	NA	13	20.08.2016	29.8	14	1	5	1	1	1	1	1	0	3	5	5	110.76
UC041_LW_V2	UC041	Crossover	18.10.2016	0	0	0	0	0	0	0	0	Neg	0	4.1	B	1	1	24.06.2016	0	NA	0	NA	0	NA	0	NA	0	NA	NA	17	NA	NA	NA	14	NA	30.9	14	1	4	1	1	1	1	1	0	2	1	4	2.74
UC042_LW_V2	UC042	Crossover	28.09.2016	0	0	0	0	0	0	0	1	Pos	10	5.3	C	1	1	22.06.2016	0	NA	0	NA	0	NA	0	NA	0	NA	NA	16	NA	NA	NA	14	20.09.2016	27.2	15	1	5	1	1	1	1	1	0	1	5	5	39.45
UC044_LW_V2	UC044	Crossover	11.10.2016	0	0	0	0	0	0	0	0	Neg	0	5.3	C	0	0	NA	0	NA	0	NA	0	NA	0	NA	0	NA	NA	17	NA	NA	NA	13	18.09.2016	22.5	14	1	3	1	1	1	1	1	0	1	1	4	105.74
UC045_LW_V2	UC045	Crossover	06.12.2016	1	1	0	0	0	1	1	0	Neg	0	4.4	C	1	1	24.08.2016	0	NA	1	24.08.2016	0	NA	0	NA	0	NA	NA	19	NA	NA	NA	14	25.08.2016	34.5	15	1	2	1	1	1	1	1	0	3	1	3	0.365
UC046_LW_V2	UC046	Crossover	01.11.2016	0	0	0	0	0	0	0	1	Pos	8	5.6	A	0	0	NA	0	NA	0	NA	0	NA	0	NA	0	NA	NA	16	NA	NA	NA	12	NA	27.2	14	0	1	1	1	1	1	0	0	1	1	1	12.69
UC047_LW_V2	UC047	Crossover	28.10.2016	0	0	0	0	0	0	0	0	Neg	0	5.0	C	1	0	NA	1	29.07.2016	0	NA	0	NA	0	NA	0	NA	NA	15	NA	NA	NA	12	03.10.2016	25.0	14	1	5	1	1	1	1	1	0	2	5	5	27.31
UC048_LW_V2	UC048	Crossover	01.11.2016	0	0	0	0	0	1	0	0	Neg	0	5.0	B	1	1	15.08.2016	0	NA	0	NA	0	NA	0	NA	0	NA	NA	17	NA	NA	NA	15	20.05.2016	24.2	15	0	1	1	1	1	1	0	0	1	5	4	0.79
UC051_LW_V2	UC051	Crossover	08.11.2016	0	0	0	0	0	0	0	0	Neg	0	4.4	C	0	0	NA	0	NA	0	NA	0	NA	0	NA	0	NA	NA	15	NA	NA	NA	13	31.10.2016	33.3	14	1	3	1	1	1	1	1	0	1	5	4	0.87
UC053_LW_V2	UC053	Crossover	24.11.2016	0	0	0	0	0	1	0	0	Neg	2	5.3	C	1	1	26.08.2016	0	NA	0	NA	0	NA	0	NA	0	NA	NA	16	NA	NA	NA	12	13.11.2016	27.2	14	1	3	5	1	1	1	2	1	2	5	3	0.26
UC055_LW_V2	UC055	Crossover	10.11.2016	0	0	0	0	0	0	0	1	Pos	8	5.0	C	0	0	NA	0	NA	0	NA	0	NA	0	NA	0	NA	NA	17	NA	NA	NA	15	25.10.2016	21.6	15	1	5	1	1	1	1	1	1	3	5	5	56.77
UC056_LW_V2	UC056	Crossover	29.11.2016	0	0	0	0	0	0	0	0	Neg	0	5.0	B	1	1	26.08.2016	0	NA	0	NA	0	NA	0	NA	0	NA	NA	15	NA	NA	NA	13	07.11.2016	33.7	15	0	1	1	1	1	1	0	NA	NA	5	4	62.32
UC057_LW_V2	UC057	Crossover	01.02.2017	0	0	0	0	0	0	0	0	Neg	0	4.1	C	1	1	27.09.2016	0	NA	0	NA	0	NA	0	NA	0	NA	NA	15	NA	NA	NA	12	NA	33.7	14	1	5	1	1	1	1	0	0	1	5	5	0.05
UC058_LW_V2	UC058	Crossover	24.11.2016	1	0	1	0	0	0	0	1	Pos	8	5.0	B	0	0	NA	0	NA	0	NA	0	NA	0	NA	0	NA	NA	18	NA	NA	NA	11	11.04.2016	17.9	14	1	5	1	1	1	1	1	0	2	5	5	86.64
UC059_LW_V2	UC059	Crossover	28.03.2017	1	1	1	0	0	1	0	0	Neg	0	5.0	B	1	1	25.08.2016	1	25.08.2016	1	25.08.2016	0	NA	0	NA	0	NA	NA	19	NA	NA	NA	16	NA	23.6	16	1	1	1	1	1	1	0	NA	NA	5	5	50.9
UC062_LW_V2	UC062	Crossover	07.12.2016	0	0	0	0	0	0	0	1	Pos	8	5.6	B	0	0	NA	0	NA	0	NA	0	NA	0	NA	0	NA	NA	16	NA	NA	NA	12	02.12.2016	23.9	14	0	1	1	1	1	1	0	0	1	5	5	131.65
UC063_LW_V2	UC063	Crossover	26.01.2017	0	0	0	0	0	0	0	1	Pos	8	4.4	A	0	0	NA	0	NA	0	NA	0	NA	0	NA	0	NA	NA	18	NA	NA	NA	15	17.01.2017	22.9	16	1	4	1	1	1	1	1	0	2	1	4	58.76
UC065_LW_V2	UC065	Crossover	13.12.2016	0	0	0	0	0	0	0	0	Neg	2	6.1	A	0	0	NA	0	NA	0	NA	0	NA	0	NA	0	NA	NA	16	NA	NA	NA	13	01.12.2016	24.6	15	1	5	1	1	1	1	1	0	2	5	5	170.08
UC066_LW_V2	UC066	Crossover	19.12.2016	0	0	0	0	0	0	0	0	Neg	2	4.4	B	0	0	NA	0	NA	0	NA	0	NA	0	NA	0	NA	NA	16	NA	NA	NA	11	18.11.2016	18.6	16	1	4	1	1	1	1	1	0	2	5	4	75.295
UC067_LW_V2	UC067	Crossover	12.12.2016	0	0	0	0	0	0	0	0	Int	6	5.0	B	0	0	NA	0	NA	0	NA	0	NA	0	NA	0	NA	NA	18	NA	NA	NA	14	NA	21.1	16	1	5	1	1	1	1	1	0	1	5	5	NA
UC068_LW_V2	UC068	Crossover	04.01.2017	0	0	0	0	0	0	0	1	Pos	8	5.3	B	1	0	NA	1	07.09.2016	0	NA	0	NA	0	NA	0	NA	NA	17	NA	NA	NA	12	14.11.2016	18.8	16	1	5	1	1	1	1	1	0	1	5	5	8039.31
UC070_LW_V2	UC070	Crossover	29.11.2016	0	0	0	0	0	0	0	0	Neg	0	4.7	C	1	1	06.09.2016	1	06.09.2016	0	NA	0	NA	0	NA	0	NA	NA	19	NA	NA	NA	NA	13.11.2016	26.0	16	1	3	1	1	1	1	1	0	2	5	3	0.24
UC071_LW_V2	UC071	Crossover	17.01.2017	0	0	0	0	0	0	0	0	Neg	0	4.4	A	1	0	NA	1	06.09.2016	0	NA	0	NA	0	NA	0	NA	NA	18	NA	NA	NA	13	15.09.2016	23.9	16	1	3	1	1	1	1	1	0	2	1	2	0.04
UC072_LW_V2	UC072	Crossover	18.01.2017	1	1	0	0	0	0	1	1	Pos	10	5.3	A	0	0	NA	0	NA	0	NA	0	NA	0	NA	0	NA	NA	18	NA	NA	NA	13	14.01.2017	22.6	17	1	3	1	1	1	1	1	0	1	1	2	4.11
UC073_LW_V2	UC073	Crossover	12.01.2017	0	0	0	0	0	0	0	0	Neg	0	4.4	C	0	0	NA	0	NA	0	NA	0	NA	0	NA	0	NA	NA	15	NA	NA	NA	12	24.12.2016	29.0	14	1	3	1	5	1	1	1	0	1	1	4	0.35
UC074_LW_V2	UC074	Crossover	09.01.2017	0	0	0	0	0	0	0	1	Pos	9	5.3	B	0	0	NA	0	NA	0	NA	0	NA	0	NA	0	NA	NA	16	NA	NA	NA	12	13.11.2016	26.7	14	1	3	1	1	1	1	1	0	1	1	4	59.91
UC075_LW_V2	UC075	Crossover	08.12.2016	0	0	0	0	0	1	0	1	Pos	9	5.3	C	0	0	NA	0	NA	0	NA	0	NA	0	NA	0	NA	NA	15	NA	NA	NA	13	14.11.2016	25.0	14	1	2	1	1	1	1	1	0	1	5	3	4.87
UC076_LW_V2	UC076	Crossover	10.01.2017	1	1	0	1	0	1	0	0	Neg	2	4.7	B	0	0	NA	0	NA	0	NA	0	NA	0	NA	0	NA	NA	17	NA	NA	NA	13	03.01.2017	28.1	15	1	1	1	1	1	1	1	0	2	1	1	23.18
UC077_LW_V2	UC077	Crossover	12.12.2016	0	0	0	0	0	0	0	0	Neg	0	4.7	C	1	0	NA	1	15.11.2016	0	NA	0	NA	0	NA	0	NA	NA	16	NA	NA	NA	13	22.11.2017	22.9	14	1	3	1	1	1	1	1	0	1	1	4	NA
UC079_LW_V2	UC079	Crossover	07.03.2017	0	0	0	0	0	1	0	1	Pos	8	5.3	C	0	0	NA	0	NA	0	NA	0	NA	0	NA	0	NA	NA	19	NA	NA	NA	NA	22.11.2016	NA	16	1	4	1	1	1	1	1	0	2	5	4	8039.31
UC082_LW_V2	UC082	Crossover	20.12.2016	1	1	0	0	0	0	0	0	Neg	0	4.7	B	1	1	22.09.2016	1	22.09.2016	0	NA	0	NA	0	NA	0	NA	NA	17	NA	NA	NA	12	26.11.2016	20.7	15	1	3	1	1	1	1	1	0	1	1	3	85.49
UC083_LW_V2	UC083	Crossover	07.03.2017	1	1	0	0	0	0	0	0	Neg	0	4.4	B	0	0	NA	0	NA	0	NA	0	NA	0	NA	0	NA	NA	17	NA	NA	NA	16	02.03.2017	23.9	15	1	3	1	1	1	1	1	0	1	5	4	6.12
UC084_LW_V2	UC084	Crossover	21.12.2016	0	0	0	0	0	0	0	0	Neg	0	4.1	C	0	0	NA	0	NA	0	NA	0	NA	0	NA	0	NA	NA	17	NA	NA	NA	14	09.12.2016	19.9	16	1	3	1	1	1	1	2	0	1	1	3	0.10
UC086_LW_V2	UC086	Crossover	05.01.2017	0	0	0	0	0	1	0	1	Pos	10	5.0	C	0	0	NA	0	NA	0	NA	0	NA	0	NA	0	NA	NA	18	NA	NA	NA	12	02.01.2017	23.6	14	1	3	1	1	1	1	1	0	2	5	4	523.47
UC087_LW_V2	UC087	Crossover	09.01.2017	1	1	0	0	0	0	0	0	Neg	1	4.4	B	0	0	NA	0	NA	0	NA	0	NA	0	NA	0	NA	NA	16	NA	NA	NA	13	NA	21.8	14	1	3	1	1	1	1	1	0	2	1	4	0.585
UC089_LW_V2	UC089	Crossover	16.01.2017	1	0	1	0	0	0	1	0	Neg	0	4.7	B	0	0	NA	0	NA	0	NA	0	NA	0	NA	0	NA	NA	17	NA	NA	NA	15	NA	27.1	17	1	5	1	1	1	1	1	0	1	5	5	0.26
UC091_LW_V2	UC091	Crossover	11.01.2017	0	0	0	0	0	0	0	0	Neg	0	4.4	C	0	0	NA	0	NA	0	NA	0	NA	0	NA	0	NA	NA	19	NA	NA	NA	NA	22.11.2016	26.8	14	0	1	1	1	1	1	0	0	2	5	5	0.35
UC092_LW_V2	UC092	Crossover	27.01.2017	0	0	0	0	0	0	0	0	Int	4	5.6	A	1	1	21.11.2016	1	21.11.2016	0	NA	0	NA	0	NA	0	NA	NA	17	NA	NA	NA	13	21.06.2016	21.9	15	0	1	1	1	1	1	0	0	1	5	5	8039.31
UC093_LW_V2	UC093	Crossover	01.02.2017	0	0	0	0	0	0	0	0	Neg	0	4.1	B	0	0	NA	0	NA	0	NA	0	NA	0	NA	0	NA	NA	19	NA	NA	NA	13	16.12.2016	23.6	16	1	2	1	1	1	1	1	0	2	5	2	0.13
UC094_LW_V2	UC094	Crossover	02.02.2017	0	0	0	0	0	1	1	0	Neg	3	4.4	B	1	1	26.10.2016	0	NA	0	NA	0	NA	0	NA	0	NA	NA	15	NA	NA	NA	15	04.01.2017	36.7	16	1	3	1	1	1	1	1	0	2	1	4	58.57
UC095_LW_V2	UC095	Crossover	08.03.2017	0	0	0	0	0	0	1	1	Pos	9	5.6	B	0	0	NA	0	NA	0	NA	0	NA	0	NA	0	NA	NA	18	NA	NA	NA	14	24.12.2016	21.9	15	1	4	1	1	1	1	1	0	1	1	4	88.02
UC096_LW_V2	UC096	Crossover	20.04.2017	0	0	0	0	0	0	0	1	Pos	8	5.3	B	0	0	NA	0	NA	0	NA	0	NA	0	NA	0	NA	NA	18	NA	NA	NA	14	NA	NA	16	NA	NA	NA	NA	NA	NA	NA	NA	NA	NA	NA	936.89
UC099_LW_V2	UC099	Crossover	02.02.2017	0	0	0	0	0	0	0	1	Pos	10	5.0	A	0	0	NA	0	NA	0	NA	0	NA	0	NA	0	NA	NA	19	NA	NA	NA	13	NA	32.4	NA	1	3	1	1	1	1	1	0	1	5	3	131.76
UC101_LW_V2	UC101	Crossover	06.03.2017	0	0	0	0	0	0	0	0	Neg	0	4.1	A	0	0	NA	0	NA	0	NA	0	NA	0	NA	0	NA	NA	18	NA	NA	NA	16	03.10.2016	29.0	15	1	5	1	1	1	1	1	0	1	5	5	0.01
UC104_LW_V2	UC104	Crossover	11.04.2017	0	0	0	0	0	1	0	1	Pos	10	5.0	A	0	0	NA	0	NA	0	NA	0	NA	0	NA	0	NA	NA	18	NA	NA	NA	14	NA	41.2	14	1	3	1	1	1	1	1	0	2	1	3	23.92
UC106_LW_V2	UC106	Crossover	14.02.2017	1	1	0	0	0	0	0	1	Pos	10	5.3	C	0	0	NA	0	NA	0	NA	0	NA	0	NA	0	NA	NA	16	NA	NA	NA	12	28.11.2016	24.0	15	0	1	1	1	1	1	0	0	2	5	5	6.12
UC107_LW_V2	UC107	Crossover	20.04.2017	0	0	0	0	0	0	0	1	Pos	8	5.0	A	1	1	22.12.2016	0	NA	0	NA	0	NA	0	NA	0	NA	NA	17	NA	NA	NA	NA	NA	NA	15	NA	NA	NA	NA	NA	NA	NA	NA	NA	NA	NA	36.91
UC109_LW_V2	UC109	Crossover	20.04.2017	1	1	1	0	0	1	0	1	Pos	8	5.6	B	1	1	07.11.2016	0	NA	1	07.11.2016	0	NA	0	NA	0	NA	NA	15	NA	NA	NA	14	NA	NA	15	NA	NA	NA	NA	NA	NA	NA	NA	NA	NA	NA	8039.31
UC113_LW_V2	UC113	Crossover	02.03.2017	1	0	1	0	0	1	1	1	Pos	8	5.0	B	0	0	NA	0	NA	0	NA	0	NA	0	NA	0	NA	NA	16	NA	NA	NA	13	24.10.2016	21.4	14	1	4	1	1	1	1	1	0	1	1	4	1.55
UC114_LW_V2	UC114	Crossover	22.03.2017	0	0	0	0	0	0	0	1	Pos	9	4.7	A	1	1	03.01.2017	0	NA	0	NA	0	NA	0	NA	0	NA	NA	15	NA	NA	NA	9	20.01.2017	30.9	14	1	3	1	1	1	1	1	0	2	1	3	4.83
UC115_LW_V2	UC115	Crossover	09.03.2017	0	0	0	0	0	1	0	0	Neg	0	3.6	A	0	0	NA	0	NA	0	NA	0	NA	0	NA	0	NA	NA	15	NA	NA	NA	13	18.02.2017	21.6	NA	1	5	1	1	1	1	1	0	1	5	5	0.03
UC119_LW_V2	UC119	Crossover	08.03.2017	0	0	0	0	0	0	0	0	Neg	0	4.1	A	0	0	NA	0	NA	0	NA	0	NA	0	NA	0	NA	NA	16	NA	NA	NA	15	11.02.2017	18.0	14	1	3	1	1	1	1	1	0	2	5	3	0.01
UC120_LW_V2	UC120	Crossover	29.05.2017	0	0	0	0	0	0	0	1	Pos	8	5.6	A	0	0	NA	0	NA	0	NA	0	NA	0	NA	0	NA	NA	18	NA	NA	NA	12	NA	NA	15	NA	NA	NA	NA	NA	NA	NA	NA	NA	NA	NA	4716.09
UC122_LW_V2	UC122	Crossover	20.03.2017	0	0	0	0	0	1	1	0	Neg	0	5.3	A	1	1	09.12.2016	0	NA	0	NA	0	NA	0	NA	0	NA	NA	19	NA	NA	NA	13	06.03.2017	31.2	14	1	3	5	5	1	1	1	0	3	1	4	8.91
UC125_LW_V2	UC125	Crossover	28.03.2017	0	0	0	0	0	1	0	1	Pos	10	5.0	A	1	1	16.01.2017	0	NA	0	NA	0	NA	0	NA	0	NA	NA	18	NA	NA	NA	14	NA	24.8	14	1	3	1	1	1	1	1	0	1	1	4	53.74
UC127_LW_V2	UC127	Crossover	20.03.2017	1	0	1	0	0	1	0	0	Neg	0	4.4	B	0	0	NA	0	NA	0	NA	0	NA	0	NA	0	NA	NA	18	NA	NA	NA	13	03.03.2017	22.1	14	1	3	1	1	1	1	1	0	3	5	4	3.315
UC128_LW_V2	UC128	Crossover	27.03.2017	0	0	0	0	0	1	0	1	Pos	10	5.3	A	1	1	03.01.2017	0	NA	0	NA	0	NA	0	NA	0	NA	NA	15	NA	NA	NA	13	NA	26.8	14	0	1	1	1	1	1	0	0	1	1	4	100.07
UC129_LW_V2	UC129	Crossover	10.05.2017	1	0	1	0	0	1	0	1	Pos	8	6.1	A	1	1	09.02.2017	1	09.02.2017	1	09.02.2017	0	NA	0	NA	0	NA	NA	19	NA	NA	NA	14	06.05.2017	18.9	14	1	1	1	1	1	1	3	0	0	1	5	12.44
UC130_LW_V2	UC130	Crossover	25.05.2017	0	0	0	0	0	0	1	0	Neg	2	3.6	C	1	0	NA	0	NA	0	NA	0	NA	1	23.04.2017	0	NA	UTI	15	NA	NA	NA	13	23.04.2017	21.5	14	1	3	1	1	1	1	1	0	1	5	4	0.01
UC131_LW_V2	UC131	Crossover	23.05.2017	1	0	0	1	0	0	1	0	Neg	2	5.3	C	0	0	NA	0	NA	0	NA	0	NA	0	NA	0	NA	NA	19	NA	NA	NA	12	02.03.2017	23.2	18	1	1	1	1	1	1	1	0	2	1	1	2110.15
UC132_LW_V2	UC132	Crossover	22.06.2017	0	0	0	0	0	0	0	0	Int	6	4.4	C	1	1	28.03.2017	0	NA	0	NA	0	NA	0	NA	0	NA	NA	19	NA	NA	NA	14	NA	NA	16	1	3	1	1	1	1	1	0	2	5	4	38.62
UC137_LW_V2	UC137	Crossover	29.05.2017	0	0	0	0	0	0	0	1	Pos	10	5.0	B	0	0	NA	0	NA	0	NA	0	NA	0	NA	0	NA	NA	16	NA	NA	NA	15	24.05.2017	29.2	16	1	1	1	1	1	1	1	0	1	1	1	214.31
UC138_LW_V2	UC138	Crossover	22.06.2017	1	1	1	0	0	0	0	1	Pos	10	5.0	C	1	1	14.03.2017	1	14.03.2017	0	NA	0	NA	0	NA	0	NA	NA	15	NA	NA	NA	14	03.06.2017	28.3	15	1	2	1	1	1	1	1	0	1	5	2	211.11
UC139_LW_V2	UC139	Crossover	24.07.2017	0	0	0	0	0	0	0	0	Neg	0	4.4	B	0	0	NA	0	NA	0	NA	0	NA	0	NA	0	NA	NA	16	NA	NA	NA	13	NA	25.0	16	1	5	1	1	1	1	0	NA	NA	5	3	10.96
UC140_LW_V2	UC140	Crossover	16.05.2017	0	0	0	0	0	1	0	0	Neg	0	4.7	B	1	1	07.03.2017	1	07.03.2017	1	07.03.2017	0	NA	0	NA	0	NA	NA	19	NA	NA	NA	12	08.05.2017	25.7	16	1	1	1	1	1	1	0	0	NA	5	5	0.91
UC141_LW_V2	UC141	Crossover	08.06.2017	0	0	0	0	0	1	1	0	Neg	3	4.7	C	0	0	NA	0	NA	0	NA	0	NA	0	NA	0	NA	NA	19	NA	NA	NA	15	28.05.2017	23.0	16	1	2	1	1	1	1	1	0	1	5	3	8039.31
UC143_LW_V2	UC143	Crossover	05.06.2017	0	0	0	0	0	0	1	1	Pos	8	5.3	B	1	1	13.04.2017	0	NA	1	13.04.2017	0	NA	0	NA	0	NA	NA	16	NA	NA	NA	13	18.05.2017	16.6	15	1	1	1	1	1	1	1	0	7	1	1	8039.31
UC144_LW_V2	UC144	Crossover	28.07.2017	0	0	0	0	0	0	0	1	Pos	10	4.7	C	0	0	NA	0	NA	0	NA	0	NA	0	NA	0	NA	NA	15	NA	NA	NA	14	02.06.2017	32.6	15	0	1	1	1	1	1	0	NA	NA	5	5	11.315
UC145_LW_V2	UC145	Crossover	07.07.2017	0	0	0	0	0	0	0	0	Neg	0	4.4	A	0	0	NA	0	NA	0	NA	0	NA	0	NA	0	NA	NA	18	NA	NA	NA	13	NA	24.8	16	0	1	1	1	1	1	0	NA	NA	1	3	0.27
UC147_LW_V2	UC147	Crossover	14.06.2017	0	0	0	0	0	1	0	1	Pos	8	5.3	B	0	0	NA	0	NA	0	NA	0	NA	0	NA	0	NA	NA	17	NA	NA	NA	12	13.02.2017	29.7	15	1	5	1	1	1	1	1	0	1	5	5	8039.31
UC149_LW_V2	UC149	Crossover	23.06.2017	1	0	0	0	1	1	0	1	Pos	10	4.7	C	0	0	NA	0	NA	0	NA	0	NA	0	NA	0	NA	NA	16	NA	NA	NA	13	10.04.2014	35.1	14	1	1	1	1	1	1	1	0	3	1	1	74.36
UC155_LW_V2	UC155	Crossover	19.07.2017	0	0	0	0	0	0	0	1	Pos	9	5.0	A	1	1	23.05.2017	0	NA	1	23.05.2017	0	NA	0	NA	0	NA	NA	16	NA	NA	NA	13	08.02.2017	26.3	15	1	2	1	1	1	1	1	0	1	1	3	38.99
UC156_LW_V2	UC156	Crossover	16.08.2017	0	0	0	0	0	1	0	0	Neg	1	4.4	C	1	1	04.05.2017	0	NA	0	NA	0	NA	0	NA	0	NA	NA	19	NA	NA	NA	14	24.06.2017	24.2	15	1	3	1	1	1	1	1	0	1	1	4	1.485
UC157_LW_V2	UC157	Crossover	18.08.2017	1	0	0	0	1	0	0	0	Neg	0	4.1	A	1	1	22.05.2017	0	NA	0	NA	0	NA	0	NA	0	NA	NA	16	NA	NA	NA	12	26.01.2017	39.6	NA	1	1	1	1	1	1	0	NA	NA	5	4	1.7
UC158_LW_V2	UC158	Crossover	12.09.2017	0	0	0	0	0	1	0	0	Neg	0	4.1	C	0	0	NA	0	NA	0	NA	0	NA	0	NA	0	NA	NA	18	NA	NA	NA	11	16.02.2017	21.1	16	1	2	1	1	1	1	1	0	2	1	3	4.04
UC159_LW_V2	UC159	Crossover	13.09.2017	1	0	0	0	1	0	0	0	Neg	0	4.4	A	0	0	NA	0	NA	0	NA	0	NA	0	NA	0	NA	NA	15	NA	NA	NA	12	18.12.2016	21.9	15	1	1	1	1	1	1	0	NA	NA	1	4	7.32
UC160_LW_V2	UC160	Crossover	27.09.2017	0	0	0	0	0	0	0	0	Neg	0	4.1	A	1	1	23.05.2017	0	NA	1	23.05.2017	0	NA	0	NA	0	NA	NA	18	NA	NA	NA	13	22.04.2017	25.6	16	1	4	1	5	1	1	1	0	2	5	4	0.06
UC161_LW_V2	UC161	Crossover	28.09.2017	0	0	0	0	0	1	0	0	Neg	0	4.1	C	0	0	NA	0	NA	0	NA	0	NA	0	NA	0	NA	NA	18	NA	NA	NA	15	28.03.2017	32.8	16	1	2	1	1	1	1	1	0	2	1	2	1.58
UC163_LW_V2	UC163	Crossover	27.09.2017	0	0	0	0	0	1	1	0	Neg	0	5.3	C	1	1	05.06.2017	0	NA	1	05.06.2017	0	NA	0	NA	0	NA	NA	18	NA	NA	NA	14	03.05.2017	30.3	16	1	1	1	1	1	1	0	NA	NA	1	4	10.63
UC164_LW_V2	UC164	Crossover	16.10.2017	0	0	0	0	0	1	0	0	Neg	0	3.6	A	0	0	NA	0	NA	0	NA	0	NA	0	NA	0	NA	NA	15	NA	NA	NA	13	22.02.2017	NA	14	NA	NA	NA	NA	NA	NA	NA	NA	NA	NA	NA	0.17
UC165_LW_V2	UC165	Crossover	08.11.2017	0	0	0	0	0	0	0	0	Neg	1	5.0	A	0	0	NA	0	NA	0	NA	0	NA	0	NA	0	NA	NA	17	NA	NA	NA	13	28.04.2017	NA	15	NA	NA	NA	NA	NA	NA	NA	NA	NA	NA	NA	217.4
UC167_LW_V2	UC167	Crossover	02.11.2017	1	1	0	0	0	0	1	0	Neg	0	4.1	A	0	0	NA	0	NA	0	NA	0	NA	0	NA	0	NA	NA	18	NA	NA	NA	13	13.09.2017	NA	13	NA	NA	NA	NA	NA	NA	NA	NA	NA	NA	NA	108
UC170_LW_V2	UC170	Crossover	18.09.2017	1	0	1	0	0	1	0	1	Pos	7	5.3	B	0	0	NA	0	NA	0	NA	0	NA	0	NA	0	NA	NA	19	NA	NA	NA	12	05.09.2017	21.7	16	1	2	1	1	1	1	1	0	1	1	1	8039.31
UC171_LW_V2	UC171	Crossover	17.10.2017	1	1	0	0	0	1	0	1	Pos	9	5.6	B	0	0	NA	0	NA	0	NA	0	NA	0	NA	0	NA	NA	19	NA	NA	NA	13	05.10.2017	25.5	14	1	5	1	1	1	1	1	0	1	5	5	1126.54
UC172_LW_V2	UC172	Crossover	24.10.2017	1	1	0	0	0	1	1	0	Neg	0	4.7	A	0	0	NA	0	NA	0	NA	0	NA	0	NA	0	NA	NA	17	NA	NA	NA	13	NA	21.8	15	1	1	1	1	1	1	0	NA	NA	5	5	0.89
UC177_LW_V2	UC177	Crossover	19.10.2017	0	0	0	0	0	0	0	1	Neg	0	4.7	A	1	1	21.07.2017	0	NA	0	NA	0	NA	0	NA	0	NA	NA	16	NA	NA	NA	15	12.09.2017	23.1	15	1	3	1	1	1	1	1	0	2	5	4	8.03
[truncated: 13 more columns]

## Sheet: Figure 2
SampleID	PID	VISIT	Shannon	CSTs	Study.arm	HC.method
UC003_LW_V1	UC003	Screening	2.23836564997963	CST-IV	B	NET-EN
UC003_LW_V2	UC003	Crossover	1.84890072572355	CST-IV	B	CCVR
UC003_LW_V3	UC003	Exit	1.79694245781611	CST-IV	B	NET-EN
UC007_LW_V1	UC007	Screening	1.24820133343745	CST-III	A	None
UC007_LW_V2	UC007	Crossover	2.16781046105185	CST-IV	A	NET-EN
UC007_LW_V3	UC007	Exit	2.01132206209562	CST-IV	A	CCVR
UC008_LW_V1	UC008	Screening	2.67949478547207	CST-IV	B	NET-EN
UC008_LW_V2	UC008	Crossover	1.77600258786528	CST-III	B	CCVR
UC008_LW_V3	UC008	Exit	2.21962955256774	CST-IV	B	COCP
UC009_LW_V1	UC009	Screening	1.28219292023427	CST-III	A	NET-EN
UC009_LW_V2	UC009	Crossover	0.782755962341193	CST-I	A	NET-EN
UC009_LW_V3	UC009	Exit	1.63012476348322	CST-I	A	CCVR
UC010_LW_V1	UC010	Screening	1.38618061012334	CST-III	A	DMPA
UC013_LW_V1	UC013	Screening	0.322667639083	CST-I	A	None
UC013_LW_V2	UC013	Crossover	0.844364217326405	CST-I	A	COCP
UC013_LW_V3	UC013	Exit	0.308546600719582	CST-I	A	CCVR
UC015_LW_V1	UC015	Screening	0.377854596174984	CST-I	C	None
UC015_LW_V2	UC015	Crossover	0.287397386766771	CST-III	C	COCP
UC015_LW_V3	UC015	Exit	2.60318923659627	CST-IV	C	NET-EN
UC016_LW_V1	UC016	Screening	2.3075648357871	CST-IV	A	NET-EN
UC016_LW_V2	UC016	Crossover	2.21873156346997	CST-IV	A	NET-EN
UC016_LW_V3	UC016	Exit	1.72818511372893	CST-IV	A	CCVR
UC018_LW_V1	UC018	Screening	0.366303090036078	CST-I	A	DMPA
UC018_LW_V2	UC018	Crossover	1.9331692461582	CST-I	A	NET-EN
UC018_LW_V3	UC018	Exit	1.32386725533764	CST-III	A	CCVR
UC019_LW_V1	UC019	Screening	2.14248344712669	CST-I	B	DMPA
UC019_LW_V2	UC019	Crossover	3.17241276270986	CST-IV	B	CCVR
UC019_LW_V3	UC019	Exit	0.0848295654807554	CST-I	B	COCP
UC021_LW_V1	UC021	Screening	1.68064398331442	CST-III	C	NET-EN
UC021_LW_V2	UC021	Crossover	0.935944276481104	CST-III	C	COCP
UC021_LW_V3	UC021	Exit	3.34328607106705	CST-IV	C	CCVR
UC022_LW_V1	UC022	Screening	0.447273157785445	CST-I	B	NET-EN
UC022_LW_V2	UC022	Crossover	3.38067847121343	CST-IV	B	CCVR
UC022_LW_V3	UC022	Exit	1.86642244701388	CST-IV	B	COCP
UC023_LW_V1	UC023	Screening	1.21309166105313	CST-IV	C	NET-EN
UC023_LW_V2	UC023	Crossover	0.871510621470738	CST-I	C	COCP
UC023_LW_V3	UC023	Exit	0.479815309418312	CST-III	C	NET-EN
UC024_LW_V1	UC024	Screening	0.116046439664316	CST-I	C	NET-EN
UC024_LW_V2	UC024	Crossover	1.62392445752264	CST-IV	C	COCP
UC024_LW_V3	UC024	Exit	0.589705586802523	CST-III	C	CCVR
UC025_LW_V1	UC025	Screening	2.0954726514536	CST-IV	C	NET-EN
UC025_LW_V2	UC025	Crossover	1.54213413983137	CST-IV	C	COCP
UC028_LW_V1	UC028	Screening	0.71422297141594	CST-III	C	NET-EN
UC028_LW_V2	UC028	Crossover	1.48558507017368	CST-III	C	COCP
UC028_LW_V3	UC028	Exit	1.23623311691472	CST-III	C	CCVR
UC029_LW_V1	UC029	Screening	2.51180188534456	CST-IV	B	None
UC029_LW_V2	UC029	Crossover	2.80320015779652	CST-IV	A	NET-EN
UC033_LW_V1	UC033	Screening	1.9377773610174	CST-IV	C	DMPA
UC033_LW_V2	UC033	Crossover	1.11539862546406	CST-IV	C	COCP
UC033_LW_V3	UC033	Exit	1.65616462910414	CST-IV	C	CCVR
UC035_LW_V1	UC035	Screening	0.869133565257301	CST-III	C	NET-EN
UC036_LW_V1	UC036	Screening	0.267842345503339	CST-I	C	NET-EN
UC036_LW_V2	UC036	Crossover	0.373339686860341	CST-I	C	COCP
UC036_LW_V3	UC036	Exit	0.0895923611433238	CST-III	C	CCVR
UC037_LW_V1	UC037	Screening	2.11787257121195	CST-IV	B	NET-EN
UC037_LW_V2	UC037	Crossover	0.0437915549480137	CST-III	B	CCVR
UC038_LW_V1	UC038	Screening	0.469235357655583	CST-III	C	None
UC038_LW_V2	UC038	Crossover	0.232689568302966	CST-I	C	COCP
UC038_LW_V3	UC038	Exit	1.47760644112922	CST-IV	C	CCVR
UC039_LW_V1	UC039	Screening	1.88238918641493	CST-IV	A	None
UC039_LW_V2	UC039	Crossover	1.60817858642993	CST-IV	A	NET-EN
UC040_LW_V1	UC040	Screening	0.243822994996837	CST-III	B	NET-EN
UC040_LW_V2	UC040	Crossover	1.70634880855203	CST-IV	B	NET-EN
UC040_LW_V3	UC040	Exit	1.80789664160609	CST-IV	B	COCP
UC041_LW_V1	UC041	Screening	1.12375659593685	CST-III	B	NET-EN
UC041_LW_V2	UC041	Crossover	0.339103650434187	CST-III	B	NET-EN
UC041_LW_V3	UC041	Exit	0.587403690650679	CST-I	B	COCP
UC042_LW_V1	UC042	Screening	1.46303896236076	CST-IV	C	None
UC042_LW_V2	UC042	Crossover	2.10005033662255	CST-IV	C	COCP
UC042_LW_V3	UC042	Exit	2.2816241892679	CST-IV	C	CCVR
UC044_LW_V1	UC044	Screening	1.55194637462271	CST-III	C	NET-EN
UC044_LW_V2	UC044	Crossover	0.171026203270824	CST-III	C	COCP
UC044_LW_V3	UC044	Exit	0.4102938072795	CST-III	C	CCVR
UC045_LW_V1	UC045	Screening	0.0945798793259765	CST-I	C	NET-EN
UC045_LW_V2	UC045	Crossover	0.0533560014544761	CST-III	C	COCP
UC045_LW_V3	UC045	Exit	2.29929464159394	CST-IV	C	NET-EN
UC046_LW_V1	UC046	Screening	0.349465428951233	CST-III	A	NET-EN
UC046_LW_V2	UC046	Crossover	3.90009074820119	CST-IV	A	NET-EN
UC046_LW_V3	UC046	Exit	0.929527829178964	CST-III	A	CCVR
UC047_LW_V1	UC047	Screening	1.40511731306251	CST-IV	C	None
UC047_LW_V2	UC047	Crossover	0.351697430085018	CST-III	C	COCP
UC047_LW_V3	UC047	Exit	0.42769079770551	CST-III	C	CCVR
UC048_LW_V1	UC048	Screening	0.145854278088604	CST-I	B	NET-EN
UC048_LW_V2	UC048	Crossover	0.488237684850431	CST-I	B	CCVR
UC048_LW_V3	UC048	Exit	0.11038165157808	CST-I	B	NET-EN
UC049_LW_V1	UC049	Screening	2.02310923444522	CST-IV	B	None
UC051_LW_V1	UC051	Screening	0.807093780417978	CST-IV	C	DMPA
UC051_LW_V2	UC051	Crossover	0.500486886177588	CST-III	C	COCP
UC051_LW_V3	UC051	Exit	0.239627897777741	CST-III	C	CCVR
UC053_LW_V1	UC053	Screening	0.424211935692616	CST-III	C	DMPA
UC053_LW_V2	UC053	Crossover	0.248747704709889	CST-III	C	COCP
UC053_LW_V3	UC053	Exit	2.27367848835327	CST-IV	C	CCVR
UC055_LW_V1	UC055	Screening	0.430339805702429	CST-III	C	None
UC055_LW_V2	UC055	Crossover	2.07194640098595	CST-IV	C	COCP
UC055_LW_V3	UC055	Exit	1.96109997751785	CST-IV	C	CCVR
UC056_LW_V1	UC056	Screening	0.318654021680104	CST-I	B	NET-EN
UC056_LW_V2	UC056	Crossover	1.26246857281832	CST-I	B	CCVR
UC056_LW_V3	UC056	Exit	2.34347190977466	CST-IV	B	NET-EN
UC057_LW_V1	UC057	Screening	0.483689425484602	CST-I	C	NET-EN
UC057_LW_V2	UC057	Crossover	0.147759752061084	CST-I	C	COCP
UC057_LW_V3	UC057	Exit	0.499291006702085	CST-I	C	CCVR
UC058_LW_V1	UC058	Screening	1.70161333547096	CST-IV	B	NET-EN
UC058_LW_V2	UC058	Crossover	1.58745540786334	CST-IV	B	CCVR
UC058_LW_V3	UC058	Exit	1.22977773299806	CST-III	B	NET-EN
UC059_LW_V1	UC059	Screening	2.52071634425553	CST-IV	B	None
UC059_LW_V2	UC059	Crossover	1.61597909059466	CST-I	B	CCVR
UC059_LW_V3	UC059	Exit	2.47221394814175	CST-IV	B	NET-EN
UC062_LW_V1	UC062	Screening	1.34406066026006	CST-III	B	NET-EN
UC062_LW_V2	UC062	Crossover	1.66750180868763	CST-IV	B	CCVR
UC062_LW_V3	UC062	Exit	1.50174885394477	CST-III	B	NET-EN
UC063_LW_V1	UC063	Screening	0.790883599719524	CST-III	A	None
UC063_LW_V2	UC063	Crossover	2.07422416327917	CST-IV	A	NET-EN
UC063_LW_V3	UC063	Exit	1.04906749633978	CST-III	A	CCVR
UC065_LW_V1	UC065	Screening	3.96270357371075	CST-IV	A	NET-EN
UC065_LW_V2	UC065	Crossover	1.69262813610866	CST-III	A	NET-EN
UC065_LW_V3	UC065	Exit	1.51314731740895	CST-III	A	COCP
UC066_LW_V1	UC066	Screening	0.489725334546644	CST-I	B	NET-EN
UC066_LW_V2	UC066	Crossover	0.465796105188577	CST-III	B	CCVR
UC066_LW_V3	UC066	Exit	0.0652674192290514	CST-III	B	NET-EN
UC067_LW_V1	UC067	Screening	1.45244350708698	CST-IV	B	NET-EN
UC067_LW_V2	UC067	Crossover	1.58055587077695	CST-IV	B	CCVR
UC067_LW_V3	UC067	Exit	2.00456883928895	CST-III	B	NET-EN
UC068_LW_V1	UC068	Screening	2.35713778785531	CST-IV	A	NET-EN
UC068_LW_V2	UC068	Crossover	0.570603745131391	CST-IV	A	NET-EN
UC068_LW_V3	UC068	Exit	0.108698201562874	CST-I	A	COCP
UC069_LW_V1	UC069	Screening	2.50630242906294	CST-IV	A	None
UC070_LW_V1	UC070	Screening	0.297726402494752	CST-III	C	NA
UC070_LW_V2	UC070	Crossover	0.646421733869442	CST-III	C	COCP
UC070_LW_V3	UC070	Exit	0.953828933435734	CST-III	C	CCVR
UC071_LW_V1	UC071	Screening	2.60363649102676	CST-IV	A	NA
UC071_LW_V2	UC071	Crossover	0.657672117497145	CST-III	A	NET-EN
UC072_LW_V1	UC072	Screening	1.96738817483897	CST-IV	A	NET-EN
UC072_LW_V2	UC072	Crossover	2.41828357057952	CST-IV	A	NET-EN
UC072_LW_V3	UC072	Exit	2.4325236293045	CST-IV	A	CCVR
UC073_LW_V1	UC073	Screening	2.36592559504756	CST-IV	C	None
UC073_LW_V2	UC073	Crossover	0.625444694080462	CST-III	C	COCP
UC073_LW_V3	UC073	Exit	0.778661492656825	CST-III	C	NET-EN
UC074_LW_V1	UC074	Screening	1.36462073863511	CST-IV	B	NET-EN
UC074_LW_V2	UC074	Crossover	2.06803707642931	CST-IV	B	CCVR
UC074_LW_V3	UC074	Exit	1.29769349264452	CST-IV	B	NET-EN
UC075_LW_V1	UC075	Screening	0.343434091301177	CST-III	C	None
UC075_LW_V2	UC075	Crossover	1.92994894353081	CST-IV	C	COCP
UC076_LW_V1	UC076	Screening	0.720626390954925	CST-III	B	NET-EN
UC076_LW_V2	UC076	Crossover	0.551665308176211	CST-III	B	CCVR
UC076_LW_V3	UC076	Exit	0.306951158047958	CST-III	B	COCP
UC077_LW_V1	UC077	Screening	0.0886052742886073	CST-III	C	None
UC077_LW_V2	UC077	Crossover	0.0770072078037426	CST-III	C	COCP
UC077_LW_V3	UC077	Exit	2.02713517019348	CST-I	C	CCVR
UC079_LW_V1	UC079	Screening	1.58699537326186	CST-IV	C	None
UC079_LW_V2	UC079	Crossover	2.07804639961633	CST-IV	C	CCVR
UC079_LW_V3	UC079	Exit	2.15937143857709	CST-IV	C	NET-EN
UC081_LW_V1	UC081	Screening	2.34112039079667	CST-IV	A	NET-EN
UC082_LW_V1	UC082	Screening	2.42558014493793	CST-IV	B	NET-EN
UC082_LW_V2	UC082	Crossover	0.782029474592127	CST-III	B	CCVR
UC082_LW_V3	UC082	Exit	1.56518612977367	CST-III	B	NET-EN
UC083_LW_V1	UC083	Screening	0.51694003065493	CST-I	B	DMPA
UC083_LW_V2	UC083	Crossover	0.809599866549276	CST-III	B	CCVR
UC084_LW_V1	UC084	Screening	0.0605581876004238	CST-I	C	NET-EN
UC084_LW_V2	UC084	Crossover	0.155086791335408	CST-I	C	COCP
UC084_LW_V3	UC084	Exit	0.86700732803864	CST-III	C	CCVR
UC086_LW_V1	UC086	Screening	3.56210974533167	CST-IV	C	NET-EN
UC086_LW_V2	UC086	Crossover	1.71327822536842	CST-IV	C	COCP
UC086_LW_V3	UC086	Exit	3.37983409295032	CST-IV	C	CCVR
UC087_LW_V1	UC087	Screening	0.761909883097116	CST-III	B	DMPA
UC087_LW_V2	UC087	Crossover	1.65184123572388	CST-III	B	NET-EN
UC087_LW_V3	UC087	Exit	0.721239758093607	CST-III	B	COCP
UC089_LW_V1	UC089	Screening	0.657913181270283	CST-I	B	NET-EN
UC089_LW_V2	UC089	Crossover	0.873189042525101	CST-I	B	CCVR
UC089_LW_V3	UC089	Exit	0.0350548264484703	CST-I	B	NET-EN
UC090_LW_V1	UC090	Screening	2.28349700942542	CST-IV	B	None
UC091_LW_V1	UC091	Screening	0.819112523293802	CST-I	C	NET-EN
UC091_LW_V2	UC091	Crossover	0.387733064767887	CST-III	C	NET-EN
UC091_LW_V3	UC091	Exit	0.565827379171301	CST-I	C	CCVR
UC092_LW_V1	UC092	Screening	0.461466217774953	CST-IV	A	NET-EN
UC092_LW_V3	UC092	Exit	0.282324928291178	CST-III	A	CCVR
UC093_LW_V1	UC093	Screening	0.232879719461099	CST-I	B	NET-EN
UC093_LW_V2	UC093	Crossover	0.615422059786687	CST-I	B	NET-EN
UC093_LW_V3	UC093	Exit	2.2090617033931	CST-IV	B	COCP
UC094_LW_V1	UC094	Screening	0.416827782723277	CST-III	B	NET-EN
UC094_LW_V2	UC094	Crossover	0.317967387183619	CST-III	B	CCVR
UC094_LW_V3	UC094	Exit	1.61760308604206	CST-IV	B	NET-EN
UC095_LW_V1	UC095	Screening	2.39980068627257	CST-IV	B	NET-EN
UC095_LW_V2	UC095	Crossover	2.3885808307242	CST-IV	B	CCVR
UC095_LW_V3	UC095	Exit	2.2632250581159	CST-IV	B	NET-EN
UC096_LW_V1	UC096	Screening	2.47517899411129	CST-IV	B	None
UC096_LW_V2	UC096	Crossover	1.7525066238692	CST-III	B	CCVR
UC096_LW_V3	UC096	Exit	0.886753813963257	CST-III	B	NET-EN
UC098_LW_V1	UC098	Screening	0.967641140230842	CST-I	C	NET-EN
UC099_LW_V1	UC099	Screening	2.13215367521327	CST-IV	C	DMPA
UC099_LW_V2	UC099	Crossover	1.80270719006299	CST-IV	C	NET-EN
UC099_LW_V3	UC099	Exit	2.67852352010693	CST-IV	C	CCVR
UC101_LW_V1	UC101	Screening	1.83133122854889	CST-I	A	NET-EN
UC101_LW_V2	UC101	Crossover	0.314065788123123	CST-I	A	NET-EN
UC101_LW_V3	UC101	Exit	0.355148110106028	CST-I	A	COCP
UC102_LW_V1	UC102	Screening	2.01259883211312	CST-IV	A	DMPA
UC104_LW_V1	UC104	Screening	2.79863200451225	CST-IV	A	COCP
UC104_LW_V2	UC104	Crossover	2.6874111749817	CST-IV	A	NET-EN
UC104_LW_V3	UC104	Exit	2.23515473408223	CST-IV	A	CCVR
UC106_LW_V1	UC106	Screening	2.03760350040234	CST-IV	C	NET-EN
UC106_LW_V2	UC106	Crossover	0.38973333540628	CST-I	C	NET-EN
UC106_LW_V3	UC106	Exit	0.626900973870107	CST-I	C	CCVR
UC107_LW_V1	UC107	Screening	2.13335639232409	CST-IV	A	DMPA
UC107_LW_V2	UC107	Crossover	2.23506427331312	CST-IV	A	NET-EN
UC109_LW_V1	UC109	Screening	0.563800453720362	CST-III	B	COCP
UC109_LW_V2	UC109	Crossover	2.25010030396807	CST-IV	B	NET-EN
UC109_LW_V3	UC109	Exit	1.98333424909772	CST-IV	B	NET-EN
UC110_LW_V1	UC110	Screening	0.543390407825842	CST-III	A	None
UC111_LW_V1	UC111	Screening	0.71492227029506	CST-IV	A	NET-EN
UC112_LW_V1	UC112	Screening	2.25174045749792	CST-IV	B	NET-EN
UC113_LW_V1	UC113	Screening	1.46547076317583	CST-IV	B	NET-EN
UC113_LW_V2	UC113	Crossover	1.60987975048739	CST-IV	B	CCVR
UC113_LW_V3	UC113	Exit	0.831776874247739	CST-I	B	NET-EN
UC114_LW_V1	UC114	Screening	1.94352376133712	CST-IV	A	DMPA
UC114_LW_V2	UC114	Crossover	1.6366440624652	CST-IV	A	NET-EN
UC114_LW_V3	UC114	Exit	1.96898201896947	CST-IV	A	NET-EN
UC115_LW_V1	UC115	Screening	1.28532650771203	CST-III	A	NET-EN
UC115_LW_V2	UC115	Crossover	0.141564594207953	CST-I	A	NET-EN
UC115_LW_V3	UC115	Exit	0.999432492423153	CST-I	A	CCVR
UC117_LW_V1	UC117	Screening	0.283628445849091	CST-I	B	DMPA
UC118_LW_V1	UC118	Screening	0.240119035544272	CST-III	A	NET-EN
UC119_LW_V1	UC119	Screening	0.240574470013041	CST-I	A	NET-EN
UC119_LW_V2	UC119	Crossover	0.173922353416427	CST-I	A	NET-EN
UC119_LW_V3	UC119	Exit	1.27123315206773	CST-I	A	CCVR
UC120_LW_V1	UC120	Screening	2.41836687485217	CST-IV	A	DMPA
UC120_LW_V2	UC120	Crossover	2.47110723646098	CST-IV	A	NET-EN
UC120_LW_V3	UC120	Exit	2.52535271162126	CST-IV	A	CCVR
UC122_LW_V1	UC122	Screening	1.73123274664809	CST-IV	A	NET-EN
UC122_LW_V2	UC122	Crossover	0.61206842959538	CST-III	A	NET-EN
UC122_LW_V3	UC122	Exit	0.177056660185345	CST-III	A	CCVR
UC125_LW_V1	UC125	Screening	2.1743552424852	CST-IV	A	None
UC125_LW_V2	UC125	Crossover	2.36055596586116	CST-IV	A	NET-EN
UC125_LW_V3	UC125	Exit	1.38037293066989	CST-III	A	NET-EN
UC126_LW_V1	UC126	Screening	2.06888603632457	CST-IV	B	NET-EN
UC127_LW_V1	UC127	Screening	1.24889597149311	CST-III	B	None
UC127_LW_V2	UC127	Crossover	1.69549661112738	CST-III	B	CCVR
UC127_LW_V3	UC127	Exit	1.88642186447538	CST-IV	B	NET-EN
UC128_LW_V1	UC128	Screening	2.94414230422597	CST-IV	A	NET-EN
UC128_LW_V2	UC128	Crossover	1.93489242697674	CST-IV	A	NET-EN
UC128_LW_V3	UC128	Exit	2.37897779265868	CST-IV	A	CCVR
UC129_LW_V1	UC129	Screening	2.44116119672346	CST-IV	A	None
UC129_LW_V2	UC129	Crossover	2.56718008382168	CST-IV	A	NET-EN
UC129_LW_V3	UC129	Exit	0.515364125684466	CST-III	A	CCVR
UC130_LW_V1	UC130	Screening	2.20718093927784	CST-IV	C	NET-EN
UC130_LW_V2	UC130	Crossover	1.31765554542086	CST-III	C	COCP
UC130_LW_V3	UC130	Exit	0.722501978971416	CST-III	C	CCVR
UC131_LW_V1	UC131	Screening	0.724555890417728	CST-III	C	DMPA
UC131_LW_V2	UC131	Crossover	1.29634281287625	CST-III	C	NET-EN
UC132_LW_V2	UC132	Crossover	1.57237167892742	CST-IV	C	COCP
UC133_LW_V1	UC133	Screening	0.605775047428974	CST-III	B	COCP
UC134_LW_V1	UC134	Screening	1.75141631633549	CST-IV	B	None
UC136_LW_V1	UC136	Screening	1.82925477912923	CST-IV	A	NET-EN
UC137_LW_V1	UC137	Screening	0.820849286170507	CST-I	B	DMPA
UC137_LW_V2	UC137	Crossover	1.97675743854533	CST-IV	B	COCP
UC138_LW_V1	UC138	Screening	2.60827534846902	CST-IV	C	NET-EN
UC138_LW_V2	UC138	Crossover	1.51027608172216	CST-IV	C	COCP
UC139_LW_V1	UC139	Screening	0.608820211900223	CST-III	B	NET-EN
UC139_LW_V2	UC139	Crossover	1.8191901977371	CST-I	B	CCVR
UC139_LW_V3	UC139	Exit	0.988275030329812	CST-I	B	NET-EN
UC140_LW_V1	UC140	Screening	0.545838016424391	CST-I	B	COCP
UC140_LW_V2	UC140	Crossover	0.105951756733603	CST-I	B	CCVR
UC140_LW_V3	UC140	Exit	0.0658671236181502	CST-I	B	NET-EN
UC141_LW_V1	UC141	Screening	0.832407270385437	CST-I	C	None
UC141_LW_V3	UC141	Exit	1.28726724773401	CST-III	C	NET-EN
UC143_LW_V1	UC143	Screening	2.10992700003783	CST-IV	B	NET-EN
UC143_LW_V2	UC143	Crossover	2.05726398321202	CST-IV	B	CCVR
UC143_LW_V3	UC143	Exit	1.75364157929886	CST-IV	B	NET-EN
UC144_LW_V1	UC144	Screening	2.37171007097703	CST-IV	C	None
UC144_LW_V2	UC144	Crossover	1.45384104143716	CST-IV	C	COCP
UC145_LW_V1	UC145	Screening	1.08197316346505	CST-I	A	Implanon
UC145_LW_V2	UC145	Crossover	0.79736266998751	CST-I	A	NET-EN
UC147_LW_V1	UC147	Screening	2.01859937367984	CST-IV	B	NET-EN
UC147_LW_V2	UC147	Crossover	1.85404920248615	CST-IV	B	CCVR
UC147_LW_V3	UC147	Exit	1.60483509262705	CST-IV	B	NET-EN
UC149_LW_V1	UC149	Screening	1.88121507406282	CST-IV	C	NET-EN
UC149_LW_V2	UC149	Crossover	2.12660742009937	CST-IV	C	COCP
UC149_LW_V3	UC149	Exit	2.15445538290776	CST-IV	C	CCVR
UC155_LW_V1	UC155	Screening	1.86778324676374	CST-IV	A	Implanon
UC155_LW_V2	UC155	Crossover	1.93417977513232	CST-IV	A	NET-EN
UC155_LW_V3	UC155	Exit	1.67422892807755	CST-IV	A	CCVR
UC156_LW_V1	UC156	Screening	2.16762128968963	CST-IV	C	NET-EN
UC156_LW_V2	UC156	Crossover	1.03622162428443	CST-III	C	COCP
UC156_LW_V3	UC156	Exit	2.06319514576105	CST-IV	C	CCVR
UC157_LW_V1	UC157	Screening	0.539364438033326	CST-III	A	NET-EN
UC157_LW_V2	UC157	Crossover	1.48741801392347	CST-I	A	NET-EN
UC157_LW_V3	UC157	Exit	0.907947635303725	CST-III	A	CCVR
UC158_LW_V1	UC158	Screening	0.641433787451051	CST-III	C	NET-EN
UC158_LW_V2	UC158	Crossover	0.899002430478352	CST-I	C	COCP
UC158_LW_V3	UC158	Exit	0.135436940402033	CST-III	C	CCVR
UC159_LW_V3	UC159	Exit	0.258324339334323	CST-III	A	NET-EN
UC160_LW_V1	UC160	Screening	0.260608563727091	CST-I	A	None
UC160_LW_V2	UC160	Crossover	0.752662655327975	CST-I	A	NET-EN
UC160_LW_V3	UC160	Exit	0.150179436331756	CST-I	A	COCP
UC161_LW_V1	UC161	Screening	0.321042790949657	CST-III	C	DMPA
UC161_LW_V2	UC161	Crossover	0.402766611323966	CST-III	C	COCP
UC162_LW_V1	UC162	Screening	0.608664040644997	CST-III	A	NET-EN
UC163_LW_V1	UC163	Screening	2.38598070514049	CST-IV	C	DMPA
UC163_LW_V2	UC163	Crossover	0.286644913991579	CST-III	C	COCP
UC164_LW_V2	UC164	Crossover	1.22198782026016	CST-I	A	NET-EN
UC164_LW_V3	UC164	Exit	0.886935750707823	CST-I	A	CCVR
UC165_LW_V1	UC165	Screening	1.46156008809188	CST-III	A	COCP
UC165_LW_V2	UC165	Crossover	2.57343104013363	CST-I	A	NET-EN
UC165_LW_V3	UC165	Exit	1.69491502250237	CST-I	A	CCVR
UC166_LW_V1	UC166	Screening	1.78043254704073	CST-IV	B	None
UC167_LW_V1	UC167	Screening	2.4788695082897	CST-IV	A	NET-EN
UC167_LW_V2	UC167	Crossover	0.382199528885738	CST-III	A	NET-EN
UC167_LW_V3	UC167	Exit	2.4033432468654	CST-IV	A	CCVR
UC170_LW_V1	UC170	Screening	1.79466044734117	CST-IV	B	NET-EN
UC170_LW_V2	UC170	Crossover	2.49024017824049	CST-IV	B	CCVR
UC170_LW_V3	UC170	Exit	0.498526166444833	CST-III	B	NET-EN
UC171_LW_V1	UC171	Screening	2.77925467493104	CST-IV	B	Implanon
UC171_LW_V2	UC171	Crossover	2.26111606320197	CST-IV	B	CCVR
UC172_LW_V1	UC172	Screening	1.53128122328368	CST-I	A	None
UC172_LW_V2	UC172	Crossover	0.882990340564394	CST-I	A	NET-EN
UC172_LW_V3	UC172	Exit	1.54468736724404	CST-I	A	NET-EN
UC173_LW_V1	UC173	Screening	0.155278385236444	CST-I	A	NET-EN
UC174_LW_V1	UC174	Screening	2.15018975110935	CST-IV	B	None
UC177_LW_V1	UC177	Screening	2.0015357375381	CST-IV	A	None
UC177_LW_V2	UC177	Crossover	0.717990205750279	CST-I	A	NET-EN
UC179_LW_V1	UC179	Screening	1.83839723545107	CST-IV	B	NET-EN

## Sheet: Figure 3
Sample ID	PID	VISIT	Study.arm	IL-1b	IL-6	IL-17A	IL-17F	IL-21	IL-22	IL-23	IL-25	IL-31	IL-33	IFN-y	sCD40L	TNF-a
UC003_LW_V1	UC003	Screening	B	31.63	0.44	1.10	19.47	14.34	7.42	10.95	0.06	31.26	7.58	3.42	1.65	4.62
UC003_LW_V2	UC003	Crossover	B	104.15	1.38	1.40	9	7.60	11.58	11.90	0.005	26.07	7	1.06	3.43	1.14
UC007_LW_V1	UC007	Screening	A	33.88	1.01	1.325	4.91	0.01	5.685	9.08	0.005	7.675	3.21	1.71	0.07	0.65
UC007_LW_V2	UC007	Crossover	A	258.58	2.84	2.01	10.33	14.34	7.42	14.78	0.59	91.83	12.28	3.78	6.4	2.36
UC008_LW_V1	UC008	Screening	B	6.03	0.59	3.82	0.34	0.01	6.73	10.95	0.005	26.07	2.92	1.06	0.07	0.05
UC008_LW_V2	UC008	Crossover	B	232.21	2.13	22.75	143.42	20.24	179.77	12.85	0.41	42.02	12.28	6.74	8.21	1.98
UC009_LW_V1	UC009	Screening	A	0.25	0.23	1.02	0.34	3.30	1.07	10.95	0.005	21.03	5.25	3.07	0.07	0.01
UC009_LW_V2	UC009	Crossover	A	0.12	0.05	0.11	0.34	0.01	0.1	7.22	0.005	1.55	0.23	0.05	0.07	0.01
UC010_LW_V1	UC010	Screening	A	384.62	7.25	4.18	14.64	41.71	17.61	44.5	2.86	222.94	60.49	11.47	40.8	7.41
UC013_LW_V1	UC013	Screening	A	1.31	0.11	1.17	0.34	0.01	3.95	3.60	0.005	26.07	2.92	0.05	0.07	0.05
UC013_LW_V2	UC013	Crossover	A	18.23	5.08	1.48	0.34	0.01	4.65	7.22	0.41	21.03	4.66	0.05	0.07	0.35
UC015_LW_V1	UC015	Screening	C	0.65	0.11	1.02	0.34	0.01	4.65	9.07	0.005	21.03	2.92	1.06	0.07	0.01
UC015_LW_V2	UC015	Crossover	C	14.84	2.03	1.48	0.34	0.01	6.73	7.22	0.005	13.80	1.76	1.71	0.07	0.09
UC016_LW_V1	UC016	Screening	A	390.63	2.71	2.67	7.14	24.39	13.67	16.73	0.98	73.62	17.02	5.98	8.81	14.7
UC016_LW_V2	UC016	Crossover	A	68.43	0.59	1.25	0.34	11.13	6.04	9.07	0.005	26.07	7.58	2.72	0.07	2.04
UC018_LW_V1	UC018	Screening	A	0.27	0.17	0.87	0.34	7.60	4.65	5.40	0.005	21.03	1.76	1.06	0.07	0.01
UC018_LW_V2	UC018	Crossover	A	0.15	0.17	0.65	0.34	0.01	2.54	8.15	0.005	26.07	3.50	1.06	0.07	0.01
UC019_LW_V1	UC019	Screening	B	10.64	1.015	2.1	3.74	5.57	2.375	7.69	0.1025	19.065	2.74	0.555	1.16	0.09
UC019_LW_V2	UC019	Crossover	B	0.34	0.05	0.23	0.34	0.01	0.1	7.22	0.005	1.55	0.23	0.05	0.07	0.01
UC021_LW_V1	UC021	Screening	C	21.79	3.3	1.33	0.34	7.60	2.54	9.07	0.005	16.16	4.66	0.05	0.07	0.13
UC021_LW_V2	UC021	Crossover	C	19.83	2.26	1.82	0.34	0.01	6.73	10.95	0.005	21.03	4.08	3.07	0.39	0.89
UC022_LW_V1	UC022	Screening	B	1.63	0.95	0.95	0.34	3.30	2.54	7.22	0.005	21.03	1.76	0.45	0.07	0.01
UC022_LW_V2	UC022	Crossover	B	109.08	1.78	1.25	0.34	0.01	5.69	10.95	0.005	16.16	6.41	0.05	0.07	0.69
UC023_LW_V1	UC023	Screening	C	5.92	2.38	1.14	0.34	0.01	0.1	4.50	0.005	1.55	0.23	0.05	0.07	0.01
UC023_LW_V2	UC023	Crossover	C	5.71	0.23	1.14	0.34	11.13	1.82	9.07	0.005	21.03	4.08	0.45	0.07	0.01
UC024_LW_V1	UC024	Screening	C	0.20	0.17	0.80	0.34	11.13	2.18	7.22	0.005	16.16	4.08	1.71	0.07	0.01
UC024_LW_V2	UC024	Crossover	C	29.81	0.47	1.06	0.34	7.60	6.04	9.07	0.005	21.03	4.08	1.38	0.07	0.22
UC025_LW_V1	UC025	Screening	C	34.155	1.33	2.225	7.365	3.61	10.11	0.12	0.285	41.31	7.49	2.18	4.33	3.39
UC025_LW_V2	UC025	Crossover	C	56.24	9.28	2.05	0.34	4.35	7.54	0.12	0.005	55.49	2.69	1.71	5.99	0.78
UC028_LW_V1	UC028	Screening	C	754.62	0.83	36.28	40.81	32.28	24.35	16.73	0.77	44.78	11.69	4.14	2.25	3.03
UC028_LW_V2	UC028	Crossover	C	49.67	0.47	2.63	10.08	0.01	8.11	12.85	0.005	9.27	1.18	1.06	0.39	0.01
UC029_LW_V1	UC029	Screening	A	223.14	12.32	2.04	7.86	11.82	8.49	7.00	0.67	50.14	18.31	1.22	3.34	9.01
UC029_LW_V2	UC029	Crossover	A	38.42	2.62	0.04	0.34	0.01	0.1	0.12	0.005	1.55	0.23	0.35	0.07	1.46
UC033_LW_V1	UC033	Screening	C	142.55	1.31	1.48	7.14	25.74	11.93	12.85	0.50	76.62	14.65	5.24	12.18	1.72
UC033_LW_V2	UC033	Crossover	C	26.34	0.47	1.02	14.5	18.81	6.04	0.12	0.41	5.05	1.76	0.17	0.07	0.89
UC035_LW_V1	UC035	Screening	C	0.565	0.01	0.31	0.34	0.01	3.055	0.12	0.005	4.875	0.23	0.57	0.07	0.085
UC036_LW_V1	UC036	Screening	C	0.18	0.50	1.16	0.34	7.92	6.8	0.12	0.18	65.77	5.50	1.71	7.46	0.40
UC036_LW_V2	UC036	Crossover	C	0.10	0.39	1.08	0.34	7.92	6.06	0.12	0.08	93.48	3.65	1.71	7.95	0.15
UC037_LW_V1	UC037	Screening	B	603.74	33.09	5.55	124.43	9.85	131.18	52.81	1.36	82.61	16.76	3.5	20.3	66.26
UC037_LW_V2	UC037	Crossover	B	2.61	0.77	0.62	0.34	0.01	0.1	0.12	0.005	1.55	0.23	0.05	0.07	0.01
UC038_LW_V1	UC038	Screening	C	0.88	0.46	1.8	5.42	4.35	9.05	0.12	0.13	72.66	5.50	3.83	8.97	0.28
UC038_LW_V2	UC038	Crossover	C	0.12	0.32	1.56	0.34	4.35	6.43	0.12	0.005	52.09	3.65	2.06	8.46	0.15
UC039_LW_V1	UC039	Screening	A	52.575	7.1	1.125	4.16	7.785	6.11	3.08	0.52	41.71	15.185	3.09	4.705	4.925
UC039_LW_V2	UC039	Crossover	A	7.15	2.84	0.31	0.34	0.01	3.69	0.12	0.005	8.20	0.23	1.01	0.07	1.84
UC040_LW_V1	UC040	Screening	B	3.02	0.46	1.56	0.34	4.35	6.06	0.12	0.08	52.09	5.50	3.12	7.95	0.15
UC040_LW_V2	UC040	Crossover	B	110.76	1.33	1.64	8.19	18.33	9.8	3.15	0.88	114.5	17.23	5.98	13.45	2.4
UC041_LW_V1	UC041	Screening	B	1.15	0.46	1.97	0.34	4.35	5.32	0.12	0.005	65.77	3.65	1.71	5.52	0.02
UC041_LW_V2	UC041	Crossover	B	2.74	0.46	5.18	46.4	9.68	28.7	0.12	0.08	86.52	3.65	1.71	8.46	0.15
UC042_LW_V1	UC042	Screening	C	178.165	26.58	6.195	2.745	13.16	6.065	1.635	0.49	93.495	9.86	5.44	29.47	18.23
UC042_LW_V2	UC042	Crossover	C	39.45	2.04	1.64	6.92	6.15	6.06	0.12	0.18	65.77	7.28	2.77	6.96	4.5
UC044_LW_V1	UC044	Screening	C	2.7	0.53	1.89	0.34	2.53	6.06	0.12	0.005	52.09	3.65	1.02	6.47	0.02
UC044_LW_V2	UC044	Crossover	C	105.74	6.96	106.21	607.31	11.43	184.24	24.61	0.49	86.52	12.37	5.26	13.73	1.53
UC045_LW_V1	UC045	Screening	C	0.53	0.46	1.24	0.34	6.15	4.59	0.12	0.13	58.91	3.65	1.02	6.23	0.28
UC045_LW_V2	UC045	Crossover	C	0.365	0.28	2.135	8.285	3.08	2.895	0.12	0.005	31.88	0.23	0.195	4.165	0.045
UC046_LW_V1	UC046	Screening	A	0.24	0.24	1.08	0.34	7.92	3.87	0.12	0.005	45.30	1.68	1.71	5.52	0.08
UC046_LW_V2	UC046	Crossover	A	12.69	0.46	6.79	11.33	6.15	15.58	0.12	0.005	58.91	0.23	1.71	7.21	3.52
UC047_LW_V1	UC047	Screening	C	4176.84	25.89	115.67	105.87	26.81	108.73	101.32	1.27	114.5	18.81	8.15	19.05	171.61
UC047_LW_V2	UC047	Crossover	C	27.31	37.08	2.1	2.02	11.43	8.29	5.64	0.39	58.91	20.38	3.83	8.46	9.8
UC048_LW_V1	UC048	Screening	B	0.045	0.12	0.94	0.34	7.02	4.65	0.59	0.005	61.375	2.045	0.935	2.56	0.045
UC048_LW_V2	UC048	Crossover	B	0.79	0.32	0.93	0.34	2.53	3.87	0.12	0.005	38.55	3.65	1.71	5.05	0.02
UC049_LW_V1	UC049	Screening	B	25.83	2.09	0.93	15.35	0.01	9.27	0.60	0.36	29.84	9.48	2.27	0.45	1.3
UC051_LW_V1	UC051	Screening	C	7.28	1.1	0.85	0.34	4.35	3.87	0.12	0.005	58.91	1.68	1.02	5.99	0.15
UC051_LW_V2	UC051	Crossover	C	0.87	0.76	1.08	0.34	5.25	6.06	0.12	0.005	65.77	1.68	1.71	7.95	0.28
UC053_LW_V1	UC053	Screening	C	73.53	1.78	2.27	6.66	12.12	8.65	44.01	1.305	60.11	6.83	4.16	7.28	1.14
UC053_LW_V2	UC053	Crossover	C	0.26	0.205	1.07	2.99	2.215	4.14	0.59	0.005	17.905	0.97	0.05	0.825	0.115
UC055_LW_V1	UC055	Screening	C	2.46	1.53	1.24	0.34	0.64	3.16	0.12	0.005	52.09	1.68	0.34	5.52	0.02
UC055_LW_V2	UC055	Crossover	C	56.77	1.41	1.8	6.92	9.68	7.54	0.24	0.29	65.77	9.01	2.41	9.74	1.78
UC056_LW_V1	UC056	Screening	B	0.28	0.32	1.08	0.34	2.53	4.23	0.12	0.005	58.91	1.68	0.05	6.96	0.01
UC056_LW_V2	UC056	Crossover	B	62.32	141.86	3.86	4.835	9.66	6.985	0.12	0.26	79.69	8.995	2.085	11.42	2.09
UC057_LW_V1	UC057	Screening	C	0.08	0.32	1.00	0.34	4.35	2.45	0.12	0.005	41.92	0.23	1.02	4.81	0.15
UC057_LW_V2	UC057	Crossover	C	0.05	0.28	0.85	0.34	2.53	2.45	0.12	0.005	58.91	3.65	0.34	6.96	0.01
UC058_LW_V1	UC058	Screening	B	117.23	1.45	2.39	5.42	25.12	12.86	7.98	1.37	121.55	26.52	7.43	18.76	2.16
UC058_LW_V2	UC058	Crossover	B	86.64	6.79	38.34	12.24	7.92	6.8	0.12	0.08	72.66	10.71	2.41	6.96	1.03
UC059_LW_V1	UC059	Screening	B	217.18	40.75	5.55	19.54	20.89	17.53	5.64	0.88	107.48	14.01	3.12	19.05	12.35
UC059_LW_V2	UC059	Crossover	B	50.9	4.44	3.53	0.34	6.15	4.59	0.12	0.005	58.91	3.65	2.41	7.46	1.03
UC062_LW_V1	UC062	Screening	B	1.05	0.61	1.20	0.34	0.01	1.76	0.12	0.005	45.30	0.23	0.34	4.58	0.01
UC062_LW_V2	UC062	Crossover	B	131.65	20.89	3.8	11.33	20.04	11.71	14.52	1.18	132.14	24.24	8.15	16.21	6.21
UC063_LW_V1	UC063	Screening	A	2.33	0.645	1.625	3.63	20.6	20.325	27.97	1.1875	62.34	7.93	4.78	7.5	1.77
UC063_LW_V2	UC063	Crossover	A	58.76	2.355	2.085	10.55	41.385	34.27	49.795	1.42	75.87	15.72	10.585	11.67	3.905
UC065_LW_V1	UC065	Screening	A	8039.31	100.6	5.74	18.9	43.48	13.64	37.86	2.79	192.81	33.98	21.82	27.03	271.25
UC065_LW_V2	UC065	Crossover	A	170.08	100.39	3.49	8.19	20.04	9.8	3.15	0.69	93.48	10.71	4.54	22.25	62.93
UC066_LW_V1	UC066	Screening	B	1.01	0.92	1.19	0.67	7.94	6.36	0.12	0.37	35.63	3.48	2.23	0.90	0.54
UC066_LW_V2	UC066	Crossover	B	75.295	49.725	2.69	6.355	12.115	7.73	7.49	0.545	49.27	6.405	3.255	2.24	1.285
UC067_LW_V1	UC067	Screening	B	7.52	1.03	2	8.88	13.49	9.1	9.41	0.18	35.63	11.15	3.46	0.13	0.75
UC067_LW_V2	UC067	Crossover	B	NA	NA	NA	NA	NA	NA	NA	NA	NA	NA	NA	NA	NA
UC068_LW_V1	UC068	Screening	B	8039.31	32.105	46.625	62.38	28.54	37.665	31.71	1.66	142.01	23.74	7.665	26.25	22.835
UC068_LW_V2	UC068	Crossover	B	8039.31	17.125	23.895	43.075	25.855	16.865	17.93	0.77	71.15	17.76	3.8	14.275	19.96
UC069_LW_V1	UC069	Screening	A	5.88	0.29	0.31	0.34	1.05	2.86	0.12	0.12	8.20	5.01	1.43	0.07	0.04
UC070_LW_V1	UC070	Screening	C	2.865	1.085	3.825	12.64	38.2	15.925	28.845	2.35	89.38	20.6	41.3	9.785	2.01
UC070_LW_V2	UC070	Crossover	C	0.24	0.59	0.72	8.88	7.94	5.9	0.12	0.31	53.79	3.48	3.46	0.13	0.32
UC071_LW_V1	UC071	Screening	A	9.52	2.62	0.20	0.34	0.01	2.86	0.12	0.005	8.20	0.23	0.05	0.07	0.86
UC071_LW_V2	UC071	Crossover	A	0.04	0.01	0.04	0.34	0.01	2.01	0.12	0.005	1.55	0.23	0.05	0.07	0.04
UC072_LW_V1	UC072	Screening	A	14.545	4.35	1.225	8.5	8.625	7.735	3.495	0.43	42.265	6.805	2.015	0.07	3.155
UC072_LW_V2	UC072	Crossover	A	4.11	0.48	0.84	9.6	10.74	4.52	5.57	0.24	17.06	3.48	1.81	0.07	1.87
UC073_LW_V1	UC073	Screening	C	220.55	4.27	3.77	17.93	51.89	23.16	23.72	2.61	201.84	41.55	16.93	36.78	6.38
UC073_LW_V2	UC073	Crossover	C	0.35	0.48	1.08	2.92	10.74	8.19	1.42	0.60	40.2	5.85	1.81	0.07	0.47
UC074_LW_V1	UC074	Screening	B	60.36	8.28	7.28	8.88	18.86	10.93	9.41	0.72	44.75	12.14	5.09	6.21	1.73
UC074_LW_V2	UC074	Crossover	B	59.91	8.58	4.5	16.99	30.58	14.56	27.15	1.71	133.09	21.5	9.08	7.72	5.47
UC075_LW_V1	UC075	Screening	C	0.04	0.01	0.20	0.34	0.01	0.20	0.12	0.005	1.55	0.23	0.13	0.07	0.01
UC075_LW_V2	UC075	Crossover	C	4.87	0.02	0.31	0.80	0.01	1.13	0.12	0.005	8.20	0.23	0.13	0.07	0.16
UC076_LW_V1	UC076	Screening	B	1.69	0.48	1.54	2.92	5.06	10.93	0.12	0.24	26.41	12.14	2.64	0.90	0.47
UC076_LW_V2	UC076	Crossover	B	23.18	8.28	2	16.01	13.49	14.56	0.12	0.49	44.75	10.13	4.68	9.97	0.9
UC077_LW_V1	UC077	Screening	C	0.47	0.59	1.43	6.4	3.58	9.1	0.12	0.37	53.79	5.85	4.28	0.07	0.47
UC077_LW_V2	UC077	Crossover	C	NA	NA	NA	NA	NA	NA	NA	NA	NA	NA	NA	NA	NA
UC079_LW_V1	UC079	Screening	C	93.59	96.48	2.07	8.83	22.205	10.415	11.69	0.935	93.47	17.895	4.69	7.47	35.615
UC079_LW_V2	UC079	Crossover	C	8039.31	100.73	6.06	22.23	51.89	30.82	33.9	3.07	227.35	50.88	23.52	41.97	11.75
UC081_LW_V1	UC081	Screening	A	113.1	3.25	1.66	5.03	17.51	10.43	13.04	0.83	63.28	21.33	5.73	10.04	6.3
UC082_LW_V1	UC082	Screening	B	8.98	1.68	5.62	8.88	7.94	6.36	1.42	0.37	35.63	0.73	1.81	2.43	0.9
UC082_LW_V2	UC082	Crossover	B	85.49	64.34	6.62	7.29	16.19	8.65	5.57	0.37	62.77	10.13	4.28	3.95	2.28
UC083_LW_V1	UC083	Screening	B	0.16	0.01	0.08	0.34	0.01	2.86	0.12	0.005	1.55	0.23	0.58	0.07	0.01
UC083_LW_V2	UC083	Crossover	B	6.12	1.4	0.73	0.34	0.01	1.13	0.12	0.005	1.55	0.23	0.13	0.07	0.04
UC084_LW_V1	UC084	Screening	C	0.31	0.41	0.74	0.34	4.33	5.55	0.55	0.04	26.10	1.31	1.07	0.60	0.29
UC084_LW_V2	UC084	Crossover	C	0.10	0.36	0.49	0.34	6.51	2.67	0.12	0.005	1.55	0.73	0.05	0.07	0.17
UC086_LW_V1	UC086	Screening	C	10.29	0.76	5.39	7.29	7.94	10.93	0.12	0.12	17.06	3.48	1.81	0.07	0.61
UC086_LW_V2	UC086	Crossover	C	523.47	10.94	5.17	22.23	41.96	16.38	27.15	1.6	150.39	40.75	12.63	20.8	8.7
UC087_LW_V1	UC087	Screening	B	0.75	0.48	4.83	12.79	5.06	4.52	0.12	0.24	26.41	5.85	2.64	0.13	0.47
UC087_LW_V2	UC087	Crossover	B	0.585	0.42	1.34	2.88	6.5	2.205	0.77	0.18	26.105	3.29	1.37	0.07	0.395
UC089_LW_V1	UC089	Screening	B	0.68	0.48	7.67	41.04	7.94	31.27	0.12	0.24	35.63	8.04	3.46	0.90	0.47
UC089_LW_V2	UC089	Crossover	B	0.26	0.48	0.84	2.92	7.94	4.52	1.42	0.37	17.06	3.48	1.81	0.07	0.32
UC090_LW_V1	UC090	Screening	B	541.15	83.85	5.24	9.69	40.88	19.83	24.72	2	172.19	37.64	26.17	30.31	23.75
UC091_LW_V1	UC091	Screening	C	7.265	12.73	1.165	1.63	7.45	7.03	0.59	0.1875	30.7	25.52	1.29	7.625	0.83
UC091_LW_V2	UC091	Crossover	C	0.35	0.36	0.84	0.34	10.74	8.19	0.12	0.24	26.41	3.48	1.81	0.07	0.32
UC092_LW_V1	UC092	Screening	A	13.56	2.31	2.12	8.88	10.74	6.36	3.56	0.37	7.46	0.73	3.46	0.07	0.83
UC092_LW_V2	UC092	Crossover	A	8039.31	154.355	6.9	18.915	45.665	19.585	18.02	1.47	131.135	25.98	52.265	32.86	122.315
UC093_LW_V1	UC093	Screening	B	0.1	0.38	0.99	2.32	3.3	8.13	0.77	0.2475	35.415	3.04	1.25	0.87	0.38
UC093_LW_V2	UC093	Crossover	B	0.13	0.48	1.31	0.34	12.12	7.28	3.56	0.12	17.06	8.04	2.64	0.07	0.32
UC094_LW_V1	UC094	Screening	B	1.65	0.48	1.66	12.79	5.06	15.02	0.12	0.37	17.06	0.73	2.64	0.07	0.24
UC094_LW_V2	UC094	Crossover	B	58.57	12.5	8.11	86.89	13.49	35.77	1.42	0.49	12.30	5.85	3.46	0.07	0.61
UC095_LW_V1	UC095	Screening	B	624.03	3.35	53.5	814.72	39.46	69.31	30.54	2.03	115.7	35.11	12.24	17.45	12.64
UC095_LW_V2	UC095	Crossover	B	88.02	4.24	11.475	48.435	21.365	20.435	10.775	0.77	68.935	11.7	5.775	6.435	22.94
UC096_LW_V1	UC096	Screening	B	40.47	2.54	1.15	0.34	6.36	5.7	0.12	0.37	36.91	9.29	3.26	1.71	0.8
UC096_LW_V2	UC096	Crossover	B	936.89	184.76	5.69	5.46	21.68	13.54	9.14	1.48	80.14	19.79	8.62	14.92	9.07
UC098_LW_V1	UC098	Screening	C	1.13	0.20	1.27	3.29	0.01	1.13	0.12	0.005	15.67	0.81	1.01	0.07	0.04
UC099_LW_V1	UC099	Screening	A	24.32	1.05	3.8	0.34	4.50	11.22	0.12	0.15	36.91	0.23	2.11	1.09	0.58
UC099_LW_V2	UC099	Crossover	A	131.76	6.15	1.5	0.86	13.96	14.11	4.07	1.205	86.715	13.37	5.765	11.6	5.325
UC101_LW_V1	UC101	Screening	A	0.43	0.24	0.41	0.34	2.49	5.7	0.12	0.19	41.85	0.23	2.68	0.47	0.01
UC101_LW_V2	UC101	Crossover	A	0.01	0.16	0.52	0.34	0.02	7.3	0.12	0.28	27.17	1.56	3.55	1.71	0.01
UC102_LW_V1	UC102	Screening	A	57.48	3.96	3.64	5.03	5.72	5.32	0.12	0.21	22.85	5.94	2.27	0.07	8.01
UC104_LW_V1	UC104	Screening	A	8.76	0.49	0.52	0.34	4.50	6.9	0.12	0.19	27.17	1.56	5.02	0.07	0.8
UC104_LW_V2	UC104	Crossover	A	23.92	0.65	0.73	0.34	2.49	8.09	0.12	0.46	36.91	3.29	3.84	0.07	1.9
UC106_LW_V1	UC106	Screening	C	5.04	0.32	0.32	0.34	0.695	3.875	0.12	0.145	24.785	0.23	1.825	0.07	0.29
UC106_LW_V2	UC106	Crossover	C	6.12	0.57	2.35	0.34	2.49	4.49	0.12	0.28	22.4	0.23	2.11	0.07	1.57
UC107_LW_V1	UC107	Screening	A	666.92	216.3	5.63	20.59	43.46	17.19	40.42	2.21	139.63	19.41	12.22	13.74	6.27
UC107_LW_V2	UC107	Crossover	A	36.91	0.53	1.33	4.64	23.03	8.11	12.85	0.005	47.56	9.93	4.5	4.91	1.4
UC109_LW_V1	UC109	Screening	B	1.52	0.07	0.94	0.34	0.02	6.9	0.12	0.01	22.4	0.23	0.99	0.07	0.11
UC109_LW_V2	UC109	Crossover	B	8039.31	871.43	91.63	238.29	80.93	238.32	79.83	5.71	310.5	46.47	34.4	83.27	467.19
UC110_LW_V1	UC110	Screening	A	1.59	0.20	0.78	0.34	0.01	5.32	0.12	0.005	8.20	0.23	1.43	0.07	0.04
UC111_LW_V1	UC111	Screening	A	269.63	12.32	3.42	6.52	9.85	5.32	0.60	0.44	50.14	15.2	2.68	6.74	4.05
UC112_LW_V1	UC112	Screening	B	19.41	2.92	5.16	9.69	0.01	6.92	0.12	0.005	1.55	5.01	1.43	0.07	1.13
UC113_LW_V1	UC113	Screening	B	0.66	0.49	2.35	0.34	0.02	6.5	0.12	0.10	27.17	0.23	2.68	0.07	0.11
UC113_LW_V2	UC113	Crossover	B	1.55	1.285	2.955	6.375	45.345	45.54	42.96	1.845	106.03	24.775	16.21	10.835	2.265
UC114_LW_V1	UC114	Screening	A	13.62	0.24	1.10	9.92	2.49	6.9	0.12	0.28	27.17	0.23	2.68	0.07	1.9
UC114_LW_V2	UC114	Crossover	A	4.83	6.34	0.78	0.34	0.02	3.26	0.12	0.01	17.7	0.23	0.44	0.07	0.01
UC115_LW_V1	UC115	Screening	A	7.15	1.6	1.05	0.34	0.02	4.08	0.12	0.10	22.4	0.23	2.68	0.07	0.11
UC115_LW_V2	UC115	Crossover	A	0.03	0.24	0.35	0.34	6.36	4.9	0.12	0.01	46.84	0.23	3.26	0.07	0.11
UC117_LW_V1	UC117	Screening	B	1.26	0.69	0.62	0.34	0.01	2.86	0.12	0.005	22.85	5.01	0.58	0.07	0.16
UC118_LW_V1	UC118	Screening	A	3.99	0.37	0.78	2.22	0.01	3.69	0.12	0.005	8.20	0.23	0.58	0.07	0.01
UC119_LW_V1	UC119	Screening	A	0.43	0.24	0.04	0.34	2.49	3.26	0.12	0.01	8.61	0.23	1.54	0.07	0.11
UC119_LW_V2	UC119	Crossover	A	0.01	0.07	0.52	0.34	1.38	4.08	0.12	0.005	27.17	0.23	2.11	0.07	0.01
UC120_LW_V1	UC120	Screening	A	37.37	1.96	0.94	0.34	6.36	7.3	0.12	0.37	36.91	4.10	5.02	0.47	2.11
UC120_LW_V2	UC120	Crossover	A	4716.09	15.54	6.57	15.56	54.18	24.14	53.43	4.97	273.12	57.82	30.54	62.38	18.32
UC122_LW_V1	UC122	Screening	A	120.56	6.3	11.13	14.53	9.86	12.77	0.12	0.46	49.35	7.87	5.02	18.72	3.39
UC122_LW_V2	UC122	Crossover	A	8.91	10.19	2.64	0.34	0.01	7.3	0.12	0.005	22.4	0.23	0.44	41.71	0.8
UC125_LW_V1	UC125	Screening	A	14.165	1.31	0.775	3.815	10.76	9.225	6.615	0.475	32.395	9	3.07	0.87	1.11
UC125_LW_V2	UC125	Crossover	A	53.74	35.37	1.35	12.63	9.86	9.27	0.12	0.54	22.4	4.89	3.84	4.84	10.8
UC126_LW_V1	UC126	Screening	B	83.13	2.39	1.75	3.29	5.72	4.51	0.60	0.21	29.84	10.32	1.43	0.07	1.73
UC127_LW_V1	UC127	Screening	B	0.01	0.07	0.52	0.34	0.01	0.70	0.12	0.15	27.17	0.23	1.54	0.07	0.01
UC127_LW_V2	UC127	Crossover	B	3.315	0.24	0.84	0.34	0.015	3.64	0.12	0.055	22.4	0.23	1.265	0.07	0.17
UC128_LW_V1	UC128	Screening	A	109.45	6.99	5.41	18.46	2.49	11.22	0.12	0.46	34.45	1.56	4.73	1.71	7.44
UC128_LW_V2	UC128	Crossover	A	100.07	12.9	2.45	7.11	14.76	9.66	0.12	0.84	54.4	9.29	6.81	7.98	9.68
UC129_LW_V1	UC129	Screening	A	14.24	0.32	0.94	0.34	0.01	5.7	0.12	0.19	10.83	0.23	0.44	0.07	1.35
UC129_LW_V2	UC129	Crossover	A	12.44	30.14	0.52	0.34	6.36	4.9	0.12	0.37	36.91	1.56	3.26	0.07	1.35
UC130_LW_V1	UC130	Screening	C	2.14	0.16	0.62	0.34	0.01	4.08	0.12	0.005	22.4	0.23	0.05	0.07	0.01
UC130_LW_V2	UC130	Crossover	C	0.01	0.16	0.18	0.34	0.01	3.26	0.12	0.005	17.7	0.23	1.54	0.07	0.01
UC131_LW_V1	UC131	Screening	C	24.95	0.73	0.41	0.34	0.01	5.7	0.12	0.06	13.09	0.23	0.44	0.07	0.11
UC131_LW_V2	UC131	Crossover	C	2110.15	29.79	30.2	229.78	33.94	703.37	168.78	2.36	82.75	24.09	12.9	14.92	204
UC132_LW_V1	UC132	Screening	C	224.64	18.385	32.93	8.9	13.96	6.1	0.385	0.545	56.955	6.29	7.12	21.26	48.85
UC132_LW_V2	UC132	Crossover	C	38.62	6.87	0.04	0.34	0.01	0.1	0.12	0.15	13.09	0.23	0.05	0.07	0.69
UC133_LW_V1	UC133	Screening	B	7.34	0.53	23.47	134.79	0.01	84.63	0.12	0.005	22.85	5.01	1.85	1.20	0.16
UC134_LW_V1	UC134	Screening	B	19.39	0.20	3.91	102.24	0.52	35.04	0.60	0.04	19.29	6.85	1.01	0.22	0.52
UC135_LW_V1	UC135	Screening	C	49.79	0.61	0.73	5.8	14.7	9.27	7.00	0.48	43.46	11.98	2.89	2.99	3.22
UC136_LW_V1	UC136	Screening	A	22.7	0.69	0.52	2.22	0.01	4.51	0.12	0.17	11.98	0.81	0.58	0.07	1.41
UC137_LW_V1	UC137	Screening	B	0.28	0.36	0.84	0.34	5.06	9.1	1.42	0.24	53.79	3.48	2.64	0.07	0.32
UC137_LW_V2	UC137	Crossover	B	214.31	17.26	4.5	22.23	29.3	16.38	9.41	1.6	98.2	25.02	9.08	9.97	20.12
UC138_LW_V1	UC138	Screening	C	35.52	1.37	0.24	0.34	7.26	4.9	0.12	0.10	17.7	0.23	2.11	0.07	2.33
UC138_LW_V2	UC138	Crossover	C	211.11	14.62	13.05	210.42	9.86	63.7	0.12	0.97	56.94	10.67	25.76	8.61	16.33
UC139_LW_V1	UC139	Screening	B	1.12	0.49	0.04	0.34	0.01	1.58	0.12	0.01	8.61	0.23	0.44	0.07	0.01
UC139_LW_V2	UC139	Crossover	B	10.96	1.76	0.24	0.34	2.49	4.9	0.12	0.01	20.04	0.23	0.99	0.07	0.23
UC140_LW_V1	UC140	Screening	B	0.63	0.315	1.29	0.34	0.045	3.4	0.59	0.005	9.355	0.97	0.62	0.07	0.185
UC140_LW_V2	UC140	Crossover	B	0.91	0.31	0.39	0.34	4.16	5.87	1.06	0.005	26.08	1.71	0.05	0.07	0.22
UC141_LW_V1	UC141	Screening	C	10.98	0.27	2.96	8.86	0.01	19.37	4.83	0.005	39.45	7.7	2.84	0.07	0.63
UC141_LW_V2	UC141	Crossover	C	8039.31	278.42	15.33	41.76	64.98	35.74	29.98	3.22	329.36	36.12	13.41	58.83	252.52
UC143_LW_V1	UC143	Screening	B	8039.31	109.65	18.73	29.39	64.98	27.1	83.81	4.75	378.44	51.61	15.63	68.13	71.03
UC143_LW_V2	UC143	Crossover	B	8039.31	63.73	8.19	28.75	83.63	21.08	54.47	4.79	418.59	74.31	24.15	68.13	1251.9
UC144_LW_V1	UC144	Screening	C	275.23	13.97	1.33	5.6	42.24	6.38	14.78	1.8	70.65	15.83	2.38	21.4	7.47
UC144_LW_V2	UC144	Crossover	C	11.315	1.01	1.005	0.34	12.735	5.17	11.9	0.005	33.92	6.415	2.725	0.07	0.265
UC145_LW_V1	UC145	Screening	A	0.15	0.29	0.91	0.34	3.30	2.54	10.01	0.005	26.07	4.66	1.06	0.07	0.01
UC145_LW_V2	UC145	Crossover	A	0.27	0.17	0.80	0.34	7.60	3.95	10.95	0.005	16.16	6.41	2.38	0.07	0.01
UC147_LW_V1	UC147	Screening	B	100.5	17.96	9.29	33.36	9.10	15.54	12.14	0.32	61.74	20.31	7.04	5.61	3.63
UC147_LW_V2	UC147	Crossover	B	8039.31	9.55	7.56	41.25	73.31	24.08	37.02	3.86	373.97	58.42	18.79	56.59	9.62
UC149_LW_V1	UC149	Screening	C	1.95	0.315	0.69	0.34	14.365	7.74	15.635	0.0425	50.6	3.965	2.18	0.07	0.765
UC149_LW_V2	UC149	Crossover	C	74.36	1.32	1.9	10.2	12.66	11.73	4.83	0.65	119.71	16.29	4.46	14.97	3.04
UC155_LW_V1	UC155	Screening	A	8039.31	198.44	25.59	26.08	54.46	22.37	56.21	3.52	289.21	48.16	18.16	50.25	64.28
UC155_LW_V2	UC155	Crossover	A	38.99	0.64	1.29	5.64	2.87	6.7	8.51	0.005	26.08	9.51	1.19	0.53	3.1
UC156_LW_V1	UC156	Screening	C	16.77	0.55	1.9	5.64	0.08	6.7	1.06	0.005	34.99	3.86	1.19	0.53	1.57
UC156_LW_V2	UC156	Crossover	C	1.485	0.36	0.655	0.34	0.045	3.4	0.59	0.005	23.845	0.23	0.62	0.07	0.15
UC157_LW_V1	UC157	Screening	A	307.94	49.73	4.37	8.14	10.29	6.7	4.83	0.20	70.66	9.51	2.51	1.70	10.8
UC157_LW_V2	UC157	Crossover	A	1.7	0.55	0.85	0.34	0.01	5.87	1.06	0.005	26.08	0.23	0.53	0.07	0.22
UC158_LW_V1	UC158	Screening	C	1.37	0.55	0.79	0.34	0.08	5.87	0.12	0.005	26.08	1.71	0.53	7.41	0.22
UC158_LW_V2	UC158	Crossover	C	4.04	1.99	1.29	0.34	2.87	11.73	1.06	0.005	34.99	0.46	2.51	4.69	0.22
UC159_LW_V1	UC159	Screening	A	36.33	25.03	1.04	5.64	7.89	12.99	6.67	0.20	43.91	7.7	3.17	5.61	2.5
UC159_LW_V2	UC159	Crossover	A	7.32	1.37	0.79	0.34	0.01	5.87	4.83	0.005	30.53	3.86	1.19	0.53	0.49
UC160_LW_V1	UC160	Screening	A	0.21	0.27	0.39	0.34	4.145	5.66	0.59	0.005	26.075	2.785	1.36	0.07	0.22
UC160_LW_V2	UC160	Crossover	A	0.06	0.17	0.66	0.34	0.01	3.40	0.12	0.005	17.16	0.23	0.05	0.07	0.01
UC161_LW_V1	UC161	Screening	C	97.42	7.79	16.54	5.15	14.34	16.48	9.07	0.06	31.26	6.41	5.98	1.04	0.49
UC161_LW_V2	UC161	Crossover	C	1.58	4.73	1.02	0.34	0.01	4.65	7.22	0.005	33.9	4.08	1.06	4.91	0.01
UC162_LW_V1	UC162	Screening	A	0.26	0.01	0.42	0.34	0.01	5.32	0.12	0.005	15.67	0.81	1.22	0.07	0.04
UC163_LW_V1	UC163	Screening	C	41.31	2	1.33	0.34	3.30	3.25	10.95	0.005	9.27	5.25	1.71	0.07	0.31
UC163_LW_V2	UC163	Crossover	C	10.63	1.385	4.91	37.535	7.215	23.625	10.01	0.005	27.395	4.665	4.225	0.07	0.115
UC164_LW_V1	UC164	Screening	A	0.06	0.07	0.25	0.34	0.01	3.40	0.12	0.005	1.55	0.23	0.05	0.07	0.08
UC164_LW_V2	UC164	Crossover	A	0.17	0.07	0.66	0.34	2.87	8.37	0.12	0.005	8.25	1.71	1.19	0.07	0.22
UC165_LW_V1	UC165	Screening	A	8039.31	24.65	94.73	814.72	39.49	205.37	61.41	2.62	213.38	35.4	14.05	37.48	13.69
UC165_LW_V2	UC165	Crossover	A	217.4	48.69	4.65	16.63	39.49	13.84	29.98	3.02	222.3	36.85	10.87	49.5	38.4
UC166_LW_V1	UC166	Screening	B	32.32	0.29	1.61	7.53	1.05	5.72	0.60	0.21	8.20	4.05	1.85	0.07	0.97
UC167_LW_V1	UC167	Screening	A	8039.31	278.49	4.98	19.27	40.57	12.57	44.02	2.11	249.06	36.12	10.87	36.73	30.88
UC167_LW_V2	UC167	Crossover	A	108	29.19	3.7	14.7	22.98	16.81	15.75	1.08	106.34	18.72	4.46	15.79	2.5
UC170_LW_V1	UC170	Screening	B	8.77	4.93	0.52	1.90	5.42	9.2	4.83	0.005	26.08	1.71	1.53	0.07	0.9
UC170_LW_V2	UC170	Crossover	B	8039.31	216.72	10.07	44.72	71.23	65.06	61.41	4.6	400.74	63.78	19.74	62.92	272.49
UC171_LW_V1	UC171	Screening	B	491.51	65.48	5.63	17.62	45.87	22.54	21.68	1.57	113.77	43.66	15.06	16.89	199.95
UC171_LW_V2	UC171	Crossover	B	1126.54	229.24	11.28	18.81	75.98	25.8	35.08	2.84	263.95	47.35	27.35	47.71	201.55
UC172_LW_V1	UC172	Screening	A	5.74	0.69	0.93	1.28	0.53	5.72	0.12	0.005	4.875	1.925	0.315	0.07	0.16
UC172_LW_V2	UC172	Crossover	A	0.89	0.01	0.08	0.34	0.01	2.01	0.12	0.005	4.26	0.23	0.05	0.07	0.01
UC173_LW_V1	UC173	Screening	A	NA	NA	NA	NA	NA	NA	NA	NA	NA	NA	NA	NA	NA
UC174_LW_V1	UC174	Screening	B	38.95	3.55	1.32	4.2	9.85	9.27	3.88	0.52	43.46	11.98	3.3	4.72	2.8
UC177_LW_V1	UC177	Screening	A	66.105	15.18	6.03	10.825	7.215	5.685	11.465	0.185	21.115	10.515	2.065	1.75	2.17
UC177_LW_V2	UC177	Crossover	A	8.03	2.38	2.32	13.7	0.01	15.78	9.07	0.005	16.16	2.92	0.45	0.07	0.05
UC179_LW_V1	UC179	Screening	B	200.87	12.14	3.55	10.54	29.95	19.83	24.72	2.19	150.99	32.83	10.29	29.69	6.91

## Sheet: Figure 4
Sample ID	PID	VISIT	IL-1b	IL-6	IL-17A	IL-17F	IL-21	IL-22	IL-23	IL-25	IL-31	IL-33	IFN-y	sCD40L	TNF-a
UC003_LW_V1	UC003	Screening	31.63	0.44	1.10	19.47	14.34	7.42	10.95	0.06	31.26	7.58	3.42	1.65	4.62
UC003_LW_V2	UC003	Crossover	104.15	1.38	1.40	9	7.60	11.58	11.90	0.005	26.07	7	1.06	3.43	1.14
UC003_LW_V3	UC003	Exit	10.36	0.71	0.80	3.4	9.42	6.04	10.01	0.005	28.65	5.25	2.38	0.07	0.13
UC007_LW_V1	UC007	Screening	33.88	1.01	1.325	4.91	0.01	5.685	9.08	0.005	7.675	3.21	1.71	0.07	0.65
UC007_LW_V2	UC007	Crossover	258.58	2.84	2.01	10.33	14.34	7.42	14.78	0.59	91.83	12.28	3.78	6.4	2.36
UC007_LW_V3	UC007	Exit	752.55	56.43	8.74	12.43	38.56	17.54	27.78	1.72	126.6	26.61	13.83	28.04	9.23
UC008_LW_V1	UC008	Screening	6.03	0.59	3.82	0.34	0.01	6.73	10.95	0.005	26.07	2.92	1.06	0.07	0.05
UC008_LW_V2	UC008	Crossover	232.21	2.13	22.75	143.42	20.24	179.77	12.85	0.41	42.02	12.28	6.74	8.21	1.98
UC008_LW_V3	UC008	Exit	112.38	0.98	1.63	3.4	11.13	7.08	9.07	0.14	31.26	8.75	3.07	3.43	0.89
UC009_LW_V1	UC009	Screening	0.25	0.23	1.02	0.34	3.30	1.07	10.95	0.005	21.03	5.25	3.07	0.07	0.01
UC009_LW_V2	UC009	Crossover	0.12	0.05	0.11	0.34	0.01	0.1	7.22	0.005	1.55	0.23	0.05	0.07	0.01
UC009_LW_V3	UC009	Exit	25.89	25.33	0.99	0.34	0.01	2.54	10.95	0.005	11.50	7.58	0.05	0.07	3.48
UC010_LW_V1	UC010	Screening	384.62	7.25	4.18	14.64	41.71	17.61	44.5	2.86	222.94	60.49	11.47	40.8	7.41
UC013_LW_V1	UC013	Screening	1.31	0.11	1.17	0.34	0.01	3.95	3.60	0.005	26.07	2.92	0.05	0.07	0.05
UC013_LW_V2	UC013	Crossover	18.23	5.08	1.48	0.34	0.01	4.65	7.22	0.41	21.03	4.66	0.05	0.07	0.35
UC013_LW_V3	UC013	Exit	0.13	0.11	0.72	0.34	5.61	4.65	9.07	0.005	11.50	2.92	1.06	0.07	0.01
UC015_LW_V1	UC015	Screening	0.65	0.11	1.02	0.34	0.01	4.65	9.07	0.005	21.03	2.92	1.06	0.07	0.01
UC015_LW_V2	UC015	Crossover	14.84	2.03	1.48	0.34	0.01	6.73	7.22	0.005	13.80	1.76	1.71	0.07	0.09
UC015_LW_V3	UC015	Exit	71.25	1.07	1.44	6.37	17.76	7.765	12.85	0.2075	42.07	9.34	3.98	3.28	2.28
UC016_LW_V1	UC016	Screening	390.63	2.71	2.67	7.14	24.39	13.67	16.73	0.98	73.62	17.02	5.98	8.81	14.7
UC016_LW_V2	UC016	Crossover	68.43	0.59	1.25	0.34	11.13	6.04	9.07	0.005	26.07	7.58	2.72	0.07	2.04
UC016_LW_V3	UC016	Exit	1.93	2.19	1.17	0.34	0.01	5	10.01	0.005	11.50	8.17	1.06	0.07	0.59
UC018_LW_V1	UC018	Screening	0.27	0.17	0.87	0.34	7.60	4.65	5.40	0.005	21.03	1.76	1.06	0.07	0.01
UC018_LW_V2	UC018	Crossover	0.15	0.17	0.65	0.34	0.01	2.54	8.15	0.005	26.07	3.50	1.06	0.07	0.01
UC018_LW_V3	UC018	Exit	1.09	0.23	1.86	0.34	0.01	6.73	7.22	0.005	21.03	4.08	1.06	0.07	0.01
UC019_LW_V1	UC019	Screening	10.64	1.015	2.1	3.74	5.57	2.375	7.69	0.1025	19.065	2.74	0.555	1.16	0.09
UC019_LW_V2	UC019	Crossover	0.34	0.05	0.23	0.34	0.01	0.1	7.22	0.005	1.55	0.23	0.05	0.07	0.01
UC019_LW_V3	UC019	Exit	0.65	0.56	0.80	0.34	0.01	0.1	7.22	0.005	3.10	2.92	0.05	0.07	0.01
UC021_LW_V1	UC021	Screening	21.79	3.3	1.33	0.34	7.60	2.54	9.07	0.005	16.16	4.66	0.05	0.07	0.13
UC021_LW_V2	UC021	Crossover	19.83	2.26	1.82	0.34	0.01	6.73	10.95	0.005	21.03	4.08	3.07	0.39	0.89
UC021_LW_V3	UC021	Exit	966.1	7.46	14.73	637.37	45.87	207.76	80.04	1.49	94.92	23.6	11.02	11.56	46.15
UC022_LW_V1	UC022	Screening	1.63	0.95	0.95	0.34	3.30	2.54	7.22	0.005	21.03	1.76	0.45	0.07	0.01
UC022_LW_V2	UC022	Crossover	109.08	1.78	1.25	0.34	0.01	5.69	10.95	0.005	16.16	6.41	0.05	0.07	0.69
UC022_LW_V3	UC022	Exit	7.19	2.1	0.95	0.34	0.01	1.45	7.22	0.005	1.55	5.25	0.05	0.07	0.49
UC023_LW_V1	UC023	Screening	5.92	2.38	1.14	0.34	0.01	0.1	4.50	0.005	1.55	0.23	0.05	0.07	0.01
UC023_LW_V2	UC023	Crossover	5.71	0.23	1.14	0.34	11.13	1.82	9.07	0.005	21.03	4.08	0.45	0.07	0.01
UC023_LW_V3	UC023	Exit	3.19	1.56	0.87	0.34	0.01	0.1	12.85	0.005	18.57	4.08	1.06	0.07	0.01
UC024_LW_V1	UC024	Screening	0.20	0.17	0.80	0.34	11.13	2.18	7.22	0.005	16.16	4.08	1.71	0.07	0.01
UC024_LW_V2	UC024	Crossover	29.81	0.47	1.06	0.34	7.60	6.04	9.07	0.005	21.03	4.08	1.38	0.07	0.22
UC024_LW_V3	UC024	Exit	3.04	0.65	1.55	0.34	0.01	3.95	7.22	0.005	1.55	0.23	0.05	0.07	0.01
UC025_LW_V1	UC025	Screening	34.155	1.33	2.225	7.365	3.61	10.11	0.12	0.285	41.31	7.49	2.18	4.33	3.39
UC025_LW_V2	UC025	Crossover	56.24	9.28	2.05	0.34	4.35	7.54	0.12	0.005	55.49	2.69	1.71	5.99	0.78
UC028_LW_V1	UC028	Screening	754.62	0.83	36.28	40.81	32.28	24.35	16.73	0.77	44.78	11.69	4.14	2.25	3.03
UC028_LW_V2	UC028	Crossover	49.67	0.47	2.63	10.08	0.01	8.11	12.85	0.005	9.27	1.18	1.06	0.39	0.01
UC028_LW_V3	UC028	Exit	608.05	77.395	13.46	14.935	42.095	29.465	19.685	0.43	76.755	14.06	5.24	11.585	17.025
UC029_LW_V1	UC029	Screening	223.14	12.32	2.04	7.86	11.82	8.49	7.00	0.67	50.14	18.31	1.22	3.34	9.01
UC029_LW_V2	UC029	Crossover	38.42	2.62	0.04	0.34	0.01	0.1	0.12	0.005	1.55	0.23	0.35	0.07	1.46
UC033_LW_V1	UC033	Screening	142.55	1.31	1.48	7.14	25.74	11.93	12.85	0.50	76.62	14.65	5.24	12.18	1.72
UC033_LW_V2	UC033	Crossover	26.34	0.47	1.02	14.5	18.81	6.04	0.12	0.41	5.05	1.76	0.17	0.07	0.89
UC033_LW_V3	UC033	Exit	213.34	1.01	1.94	0.34	28.39	7.42	5.40	0.06	28.65	9.93	2.72	2.84	0.40
UC035_LW_V1	UC035	Screening	0.565	0.01	0.31	0.34	0.01	3.055	0.12	0.005	4.875	0.23	0.57	0.07	0.085
UC036_LW_V1	UC036	Screening	0.18	0.50	1.16	0.34	7.92	6.8	0.12	0.18	65.77	5.50	1.71	7.46	0.40
UC036_LW_V2	UC036	Crossover	0.10	0.39	1.08	0.34	7.92	6.06	0.12	0.08	93.48	3.65	1.71	7.95	0.15
UC036_LW_V3	UC036	Exit	231.43	12.33	8.74	104.3	11.43	73.73	3.15	0.59	114.5	12.37	5.26	14.82	2.03
UC037_LW_V1	UC037	Screening	603.74	33.09	5.55	124.43	9.85	131.18	52.81	1.36	82.61	16.76	3.5	20.3	66.26
UC037_LW_V2	UC037	Crossover	2.61	0.77	0.62	0.34	0.01	0.1	0.12	0.005	1.55	0.23	0.05	0.07	0.01
UC038_LW_V1	UC038	Screening	0.88	0.46	1.8	5.42	4.35	9.05	0.12	0.13	72.66	5.50	3.83	8.97	0.28
UC038_LW_V2	UC038	Crossover	0.12	0.32	1.56	0.34	4.35	6.43	0.12	0.005	52.09	3.65	2.06	8.46	0.15
UC038_LW_V3	UC038	Exit	51.95	1.22	31.02	6.92	9.68	13.64	0.12	0.29	65.77	5.50	4.9	8.97	3.52
UC039_LW_V1	UC039	Screening	52.575	7.1	1.125	4.16	7.785	6.11	3.08	0.52	41.71	15.185	3.09	4.705	4.925
UC039_LW_V2	UC039	Crossover	7.15	2.84	0.31	0.34	0.01	3.69	0.12	0.005	8.20	0.23	1.01	0.07	1.84
UC040_LW_V1	UC040	Screening	3.02	0.46	1.56	0.34	4.35	6.06	0.12	0.08	52.09	5.50	3.12	7.95	0.15
UC040_LW_V2	UC040	Crossover	110.76	1.33	1.64	8.19	18.33	9.8	3.15	0.88	114.5	17.23	5.98	13.45	2.4
UC040_LW_V3	UC040	Exit	28.07	0.99	2.31	0.34	7.92	6.8	0.12	0.08	86.52	7.28	4.54	6.96	1.16
UC041_LW_V1	UC041	Screening	1.15	0.46	1.97	0.34	4.35	5.32	0.12	0.005	65.77	3.65	1.71	5.52	0.02
UC041_LW_V2	UC041	Crossover	2.74	0.46	5.18	46.4	9.68	28.7	0.12	0.08	86.52	3.65	1.71	8.46	0.15
UC041_LW_V3	UC041	Exit	2.15	0.53	1.40	0.34	6.15	10.56	0.12	0.08	86.52	3.65	4.54	9.48	0.28
UC042_LW_V1	UC042	Screening	178.165	26.58	6.195	2.745	13.16	6.065	1.635	0.49	93.495	9.86	5.44	29.47	18.23
UC042_LW_V2	UC042	Crossover	39.45	2.04	1.64	6.92	6.15	6.06	0.12	0.18	65.77	7.28	2.77	6.96	4.5
UC042_LW_V3	UC042	Exit	1661.25	63.23	10.85	15.83	7.92	14.41	20.66	0.005	65.77	30.28	13.28	20.49	3.39
UC044_LW_V1	UC044	Screening	2.7	0.53	1.89	0.34	2.53	6.06	0.12	0.005	52.09	3.65	1.02	6.47	0.02
UC044_LW_V2	UC044	Crossover	105.74	6.96	106.21	607.31	11.43	184.24	24.61	0.49	86.52	12.37	5.26	13.73	1.53
UC044_LW_V3	UC044	Exit	1350.23	140.08	17.98	175.29	30.17	77.15	28.48	2.23	196.4	38.37	13.28	30.08	122.84
UC045_LW_V1	UC045	Screening	0.53	0.46	1.24	0.34	6.15	4.59	0.12	0.13	58.91	3.65	1.02	6.23	0.28
UC045_LW_V2	UC045	Crossover	0.365	0.28	2.135	8.285	3.08	2.895	0.12	0.005	31.88	0.23	0.195	4.165	0.045
UC045_LW_V3	UC045	Exit	170.495	3.8	2.075	26.005	22.33	19.775	37.995	0.88	94.2	27.57	10.97	13.06	15.345
UC046_LW_V1	UC046	Screening	0.24	0.24	1.08	0.34	7.92	3.87	0.12	0.005	45.30	1.68	1.71	5.52	0.08
UC046_LW_V2	UC046	Crossover	12.69	0.46	6.79	11.33	6.15	15.58	0.12	0.005	58.91	0.23	1.71	7.21	3.52
UC046_LW_V3	UC046	Exit	1.22	0.68	1.24	0.34	4.35	4.59	0.12	0.08	52.09	1.68	1.37	6.47	0.15
UC047_LW_V1	UC047	Screening	4176.84	25.89	115.67	105.87	26.81	108.73	101.32	1.27	114.5	18.81	8.15	19.05	171.61
UC047_LW_V2	UC047	Crossover	27.31	37.08	2.1	2.02	11.43	8.29	5.64	0.39	58.91	20.38	3.83	8.46	9.8
UC047_LW_V3	UC047	Exit	NA	NA	NA	NA	NA	NA	NA	NA	NA	NA	NA	NA	NA
UC048_LW_V1	UC048	Screening	0.045	0.12	0.94	0.34	7.02	4.65	0.59	0.005	61.375	2.045	0.935	2.56	0.045
UC048_LW_V2	UC048	Crossover	0.79	0.32	0.93	0.34	2.53	3.87	0.12	0.005	38.55	3.65	1.71	5.05	0.02
UC048_LW_V3	UC048	Exit	0.05	0.24	0.85	0.34	2.53	3.16	0.12	0.005	45.30	1.68	0.34	5.52	0.15
UC049_LW_V1	UC049	Screening	25.83	2.09	0.93	15.35	0.01	9.27	0.60	0.36	29.84	9.48	2.27	0.45	1.3
UC051_LW_V1	UC051	Screening	7.28	1.1	0.85	0.34	4.35	3.87	0.12	0.005	58.91	1.68	1.02	5.99	0.15
UC051_LW_V2	UC051	Crossover	0.87	0.76	1.08	0.34	5.25	6.06	0.12	0.005	65.77	1.68	1.71	7.95	0.28
UC051_LW_V3	UC051	Exit	79.72	7.3	6.02	5.42	13.17	9.8	0.12	0.39	72.66	9.01	12.91	7.95	1.03
UC053_LW_V1	UC053	Screening	73.53	1.78	2.27	6.66	12.12	8.65	44.01	1.305	60.11	6.83	4.16	7.28	1.14
UC053_LW_V2	UC053	Crossover	0.26	0.205	1.07	2.99	2.215	4.14	0.59	0.005	17.905	0.97	0.05	0.825	0.115
UC053_LW_V3	UC053	Exit	449.87	2.96	2.74	23.08	28.49	16.75	12.40	1.47	157.01	26.52	8.15	20.49	36.97
UC055_LW_V1	UC055	Screening	2.46	1.53	1.24	0.34	0.64	3.16	0.12	0.005	52.09	1.68	0.34	5.52	0.02
UC055_LW_V2	UC055	Crossover	56.77	1.41	1.8	6.92	9.68	7.54	0.24	0.29	65.77	9.01	2.41	9.74	1.78
UC055_LW_V3	UC055	Exit	11.41	0.46	1.24	0.34	6.15	2.10	0.12	0.005	55.49	2.69	2.41	5.52	0.15
UC056_LW_V1	UC056	Screening	0.28	0.32	1.08	0.34	2.53	4.23	0.12	0.005	58.91	1.68	0.05	6.96	0.01
UC056_LW_V2	UC056	Crossover	62.32	141.86	3.86	4.835	9.66	6.985	0.12	0.26	79.69	8.995	2.085	11.42	2.09
UC056_LW_V3	UC056	Exit	2.99	0.32	0.85	0.34	2.53	2.80	0.12	0.005	45.30	0.23	0.34	5.75	0.01
UC057_LW_V1	UC057	Screening	0.08	0.32	1.00	0.34	4.35	2.45	0.12	0.005	41.92	0.23	1.02	4.81	0.15
UC057_LW_V2	UC057	Crossover	0.05	0.28	0.85	0.34	2.53	2.45	0.12	0.005	58.91	3.65	0.34	6.96	0.01
UC057_LW_V3	UC057	Exit	1.13	0.28	1.00	0.34	4.35	4.59	0.12	0.005	45.30	3.65	1.02	6.47	0.28
UC058_LW_V1	UC058	Screening	117.23	1.45	2.39	5.42	25.12	12.86	7.98	1.37	121.55	26.52	7.43	18.76	2.16
UC058_LW_V2	UC058	Crossover	86.64	6.79	38.34	12.24	7.92	6.8	0.12	0.08	72.66	10.71	2.41	6.96	1.03
UC058_LW_V3	UC058	Exit	3.66	0.57	1.64	0.34	2.495	4.06	0.12	0.0125	52.105	4.575	1.71	6.715	0.115
UC059_LW_V1	UC059	Screening	217.18	40.75	5.55	19.54	20.89	17.53	5.64	0.88	107.48	14.01	3.12	19.05	12.35
UC059_LW_V2	UC059	Crossover	50.9	4.44	3.53	0.34	6.15	4.59	0.12	0.005	58.91	3.65	2.41	7.46	1.03
UC059_LW_V3	UC059	Exit	0.28	0.32	1.00	0.34	4.35	4.59	0.12	0.08	52.09	1.68	1.02	6.96	0.02
UC062_LW_V1	UC062	Screening	1.05	0.61	1.20	0.34	0.01	1.76	0.12	0.005	45.30	0.23	0.34	4.58	0.01
UC062_LW_V2	UC062	Crossover	131.65	20.89	3.8	11.33	20.04	11.71	14.52	1.18	132.14	24.24	8.15	16.21	6.21
UC062_LW_V3	UC062	Exit	0.79	0.46	1.08	0.34	4.35	4.59	0.12	0.08	45.30	8.15	1.71	5.99	0.15
UC063_LW_V1	UC063	Screening	2.33	0.645	1.625	3.63	20.6	20.325	27.97	1.1875	62.34	7.93	4.78	7.5	1.77
UC063_LW_V2	UC063	Crossover	58.76	2.355	2.085	10.55	41.385	34.27	49.795	1.42	75.87	15.72	10.585	11.67	3.905
UC063_LW_V3	UC063	Exit	20.27	3.13	1.08	0.34	2.53	3.87	0.12	0.005	58.91	1.68	1.02	7.21	0.15
UC065_LW_V1	UC065	Screening	8039.31	100.6	5.74	18.9	43.48	13.64	37.86	2.79	192.81	33.98	21.82	27.03	271.25
UC065_LW_V2	UC065	Crossover	170.08	100.39	3.49	8.19	20.04	9.8	3.15	0.69	93.48	10.71	4.54	22.25	62.93
UC065_LW_V3	UC065	Exit	9.58	0.53	1.08	0.34	4.35	3.87	0.12	0.005	58.91	0.23	0.34	5.52	0.28
UC066_LW_V1	UC066	Screening	1.01	0.92	1.19	0.67	7.94	6.36	0.12	0.37	35.63	3.48	2.23	0.90	0.54
UC066_LW_V2	UC066	Crossover	75.295	49.725	2.69	6.355	12.115	7.73	7.49	0.545	49.27	6.405	3.255	2.24	1.285
UC066_LW_V3	UC066	Exit	16.41	12.75	5.73	11.58	10.74	10.93	1.42	0.12	35.63	8.04	2.64	3.95	0.75
UC067_LW_V1	UC067	Screening	7.52	1.03	2	8.88	13.49	9.1	9.41	0.18	35.63	11.15	3.46	0.13	0.75
UC067_LW_V2	UC067	Crossover	NA	NA	NA	NA	NA	NA	NA	NA	NA	NA	NA	NA	NA
UC067_LW_V3	UC067	Exit	36.71	6.59	6.06	13.92	10.74	6.36	0.12	0.24	40.2	5.85	8.29	9.22	9.4
UC068_LW_V1	UC068	Screening	8039.31	32.105	46.625	62.38	28.54	37.665	31.71	1.66	142.01	23.74	7.665	26.25	22.835
UC068_LW_V2	UC068	Crossover	8039.31	17.125	23.895	43.075	25.855	16.865	17.93	0.77	71.15	17.76	3.8	14.275	19.96
UC068_LW_V3	UC068	Exit	0.49	0.59	1.54	5.42	10.74	10.47	1.42	0.43	35.63	5.85	3.05	1.29	0.61
UC069_LW_V1	UC069	Screening	5.88	0.29	0.31	0.34	1.05	2.86	0.12	0.12	8.20	5.01	1.43	0.07	0.04
UC070_LW_V1	UC070	Screening	2.865	1.085	3.825	12.64	38.2	15.925	28.845	2.35	89.38	20.6	41.3	9.785	2.01
UC070_LW_V2	UC070	Crossover	0.24	0.59	0.72	8.88	7.94	5.9	0.12	0.31	53.79	3.48	3.46	0.13	0.32
UC070_LW_V3	UC070	Exit	0.33	0.48	0.84	2.92	7.94	3.60	1.42	0.49	26.41	5.85	2.64	0.07	0.17
UC071_LW_V1	UC071	Screening	9.52	2.62	0.20	0.34	0.01	2.86	0.12	0.005	8.20	0.23	0.05	0.07	0.86
UC071_LW_V2	UC071	Crossover	0.04	0.01	0.04	0.34	0.01	2.01	0.12	0.005	1.55	0.23	0.05	0.07	0.04
UC072_LW_V1	UC072	Screening	14.545	4.35	1.225	8.5	8.625	7.735	3.495	0.43	42.265	6.805	2.015	0.07	3.155
UC072_LW_V2	UC072	Crossover	4.11	0.48	0.84	9.6	10.74	4.52	5.57	0.24	17.06	3.48	1.81	0.07	1.87
UC072_LW_V3	UC072	Exit	125.32	1.99	2.7	15.88	32.32	15.95	15.13	1.60	134.36	28.14	8.61	16.41	3.58
UC073_LW_V1	UC073	Screening	220.55	4.27	3.77	17.93	51.89	23.16	23.72	2.61	201.84	41.55	16.93	36.78	6.38
UC073_LW_V2	UC073	Crossover	0.35	0.48	1.08	2.92	10.74	8.19	1.42	0.60	40.2	5.85	1.81	0.07	0.47
UC073_LW_V3	UC073	Exit	0.19	0.48	0.90	2.92	7.94	8.19	0.12	0.24	44.75	3.48	1.81	0.90	0.17
UC074_LW_V1	UC074	Screening	60.36	8.28	7.28	8.88	18.86	10.93	9.41	0.72	44.75	12.14	5.09	6.21	1.73
UC074_LW_V2	UC074	Crossover	59.91	8.58	4.5	16.99	30.58	14.56	27.15	1.71	133.09	21.5	9.08	7.72	5.47
UC074_LW_V3	UC074	Exit	27.08	13.87	1.31	0.34	10.74	0.81	1.42	0.24	26.41	6.96	1.81	12.22	29.78
UC075_LW_V1	UC075	Screening	0.04	0.01	0.20	0.34	0.01	0.20	0.12	0.005	1.55	0.23	0.13	0.07	0.01
UC075_LW_V2	UC075	Crossover	4.87	0.02	0.31	0.80	0.01	1.13	0.12	0.005	8.20	0.23	0.13	0.07	0.16
UC076_LW_V1	UC076	Screening	1.69	0.48	1.54	2.92	5.06	10.93	0.12	0.24	26.41	12.14	2.64	0.90	0.47
UC076_LW_V2	UC076	Crossover	23.18	8.28	2	16.01	13.49	14.56	0.12	0.49	44.75	10.13	4.68	9.97	0.9
UC076_LW_V3	UC076	Exit	0.58	0.48	1.66	16.5	7.94	11.84	0.12	0.24	31.04	4.69	2.64	0.90	0.47
UC077_LW_V1	UC077	Screening	0.47	0.59	1.43	6.4	3.58	9.1	0.12	0.37	53.79	5.85	4.28	0.07	0.47
UC077_LW_V2	UC077	Crossover	NA	NA	NA	NA	NA	NA	NA	NA	NA	NA	NA	NA	NA
UC077_LW_V3	UC077	Exit	12.13	8.87	1.08	7.29	7.94	8.19	1.42	0.37	26.41	8.04	1.81	0.13	0.75
UC079_LW_V1	UC079	Screening	93.59	96.48	2.07	8.83	22.205	10.415	11.69	0.935	93.47	17.895	4.69	7.47	35.615
UC079_LW_V2	UC079	Crossover	8039.31	100.73	6.06	22.23	51.89	30.82	33.9	3.07	227.35	50.88	23.52	41.97	11.75
UC079_LW_V3	UC079	Exit	8039.31	40.96	5.11	22.23	71.33	23.61	32.23	3.43	273.84	56.93	20.82	39.74	8.44
UC081_LW_V1	UC081	Screening	113.1	3.25	1.66	5.03	17.51	10.43	13.04	0.83	63.28	21.33	5.73	10.04	6.3
UC082_LW_V1	UC082	Screening	8.98	1.68	5.62	8.88	7.94	6.36	1.42	0.37	35.63	0.73	1.81	2.43	0.9
UC082_LW_V2	UC082	Crossover	85.49	64.34	6.62	7.29	16.19	8.65	5.57	0.37	62.77	10.13	4.28	3.95	2.28
UC082_LW_V3	UC082	Exit	4.81	0.92	2.06	2.92	10.74	6.36	0.12	0.31	26.41	3.48	2.23	0.90	0.47
UC083_LW_V1	UC083	Screening	0.16	0.01	0.08	0.34	0.01	2.86	0.12	0.005	1.55	0.23	0.58	0.07	0.01
UC083_LW_V2	UC083	Crossover	6.12	1.4	0.73	0.34	0.01	1.13	0.12	0.005	1.55	0.23	0.13	0.07	0.04
UC084_LW_V1	UC084	Screening	0.31	0.41	0.74	0.34	4.33	5.55	0.55	0.04	26.10	1.31	1.07	0.60	0.29
UC084_LW_V2	UC084	Crossover	0.10	0.36	0.49	0.34	6.51	2.67	0.12	0.005	1.55	0.73	0.05	0.07	0.17
UC084_LW_V3	UC084	Exit	50.72	13.38	5.95	26.03	16.19	27.22	1.42	0.60	44.75	8.04	3.46	12.97	1.25
UC086_LW_V1	UC086	Screening	10.29	0.76	5.39	7.29	7.94	10.93	0.12	0.12	17.06	3.48	1.81	0.07	0.61
UC086_LW_V2	UC086	Crossover	523.47	10.94	5.17	22.23	41.96	16.38	27.15	1.6	150.39	40.75	12.63	20.8	8.7
UC086_LW_V3	UC086	Exit	8039.31	20.74	14.64	36.31	78.52	32.62	51.9	4.75	294.87	73.72	21.59	52.34	31.96
UC087_LW_V1	UC087	Screening	0.75	0.48	4.83	12.79	5.06	4.52	0.12	0.24	26.41	5.85	2.64	0.13	0.47
UC087_LW_V2	UC087	Crossover	0.585	0.42	1.34	2.88	6.5	2.205	0.77	0.18	26.105	3.29	1.37	0.07	0.395
UC087_LW_V3	UC087	Exit	1.36	0.59	1.08	2.92	10.74	6.36	0.12	0.12	31.04	5.85	1.81	1.67	0.17
UC089_LW_V1	UC089	Screening	0.68	0.48	7.67	41.04	7.94	31.27	0.12	0.24	35.63	8.04	3.46	0.90	0.47
UC089_LW_V2	UC089	Crossover	0.26	0.48	0.84	2.92	7.94	4.52	1.42	0.37	17.06	3.48	1.81	0.07	0.32
UC089_LW_V3	UC089	Exit	0.38	0.48	4.27	33.32	13.49	24.52	5.57	0.37	44.75	8.04	2.64	1.67	0.61
UC090_LW_V1	UC090	Screening	541.15	83.85	5.24	9.69	40.88	19.83	24.72	2	172.19	37.64	26.17	30.31	23.75
UC091_LW_V1	UC091	Screening	7.265	12.73	1.165	1.63	7.45	7.03	0.59	0.1875	30.7	25.52	1.29	7.625	0.83
UC091_LW_V2	UC091	Crossover	0.35	0.36	0.84	0.34	10.74	8.19	0.12	0.24	26.41	3.48	1.81	0.07	0.32
UC091_LW_V3	UC091	Exit	12.38	4.65	0.785	1.63	4.01	6.445	4.285	0.1875	23.795	2.795	2.81	10.72	0.765
UC092_LW_V1	UC092	Screening	13.56	2.31	2.12	8.88	10.74	6.36	3.56	0.37	7.46	0.73	3.46	0.07	0.83
UC092_LW_V2	UC092	Crossover	8039.31	154.355	6.9	18.915	45.665	19.585	18.02	1.47	131.135	25.98	52.265	32.86	122.315
UC092_LW_V3	UC092	Exit	3.29	0.81	1.66	0.34	5.06	4.06	3.56	0.005	17.06	0.73	3.05	0.13	0.32
UC093_LW_V1	UC093	Screening	0.1	0.38	0.99	2.32	3.3	8.13	0.77	0.2475	35.415	3.04	1.25	0.87	0.38
UC093_LW_V2	UC093	Crossover	0.13	0.48	1.31	0.34	12.12	7.28	3.56	0.12	17.06	8.04	2.64	0.07	0.32
UC093_LW_V3	UC093	Exit	2.65	0.48	1.31	7.29	10.74	8.19	0.12	0.37	35.63	5.85	5.09	0.13	0.68
UC094_LW_V1	UC094	Screening	1.65	0.48	1.66	12.79	5.06	15.02	0.12	0.37	17.06	0.73	2.64	0.07	0.24
UC094_LW_V2	UC094	Crossover	58.57	12.5	8.11	86.89	13.49	35.77	1.42	0.49	12.30	5.85	3.46	0.07	0.61
UC094_LW_V3	UC094	Exit	23.8	0.92	1.08	7.29	16.19	8.65	5.57	0.24	26.41	8.04	3.87	0.07	1.04
UC095_LW_V1	UC095	Screening	624.03	3.35	53.5	814.72	39.46	69.31	30.54	2.03	115.7	35.11	12.24	17.45	12.64
UC095_LW_V2	UC095	Crossover	88.02	4.24	11.475	48.435	21.365	20.435	10.775	0.77	68.935	11.7	5.775	6.435	22.94
UC095_LW_V3	UC095	Exit	76.69	1.46	6.39	53.99	18.86	15.47	37.23	0.72	58.29	22.39	16.54	7.72	4.75
UC096_LW_V1	UC096	Screening	40.47	2.54	1.15	0.34	6.36	5.7	0.12	0.37	36.91	9.29	3.26	1.71	0.8
UC096_LW_V2	UC096	Crossover	936.89	184.76	5.69	5.46	21.68	13.54	9.14	1.48	80.14	19.79	8.62	14.92	9.07
UC096_LW_V3	UC096	Exit	NA	NA	NA	NA	NA	NA	NA	NA	NA	NA	NA	NA	NA
UC098_LW_V1	UC098	Screening	1.13	0.20	1.27	3.29	0.01	1.13	0.12	0.005	15.67	0.81	1.01	0.07	0.04
UC099_LW_V1	UC099	Screening	24.32	1.05	3.8	0.34	4.50	11.22	0.12	0.15	36.91	0.23	2.11	1.09	0.58
UC099_LW_V2	UC099	Crossover	131.76	6.15	1.5	0.86	13.96	14.11	4.07	1.205	86.715	13.37	5.765	11.6	5.325
UC099_LW_V3	UC099	Exit	2773.68	226.79	6.34	16.07	36.72	22.64	30.56	3.49	304.73	29.46	19.75	71.82	104.44
UC101_LW_V1	UC101	Screening	0.43	0.24	0.41	0.34	2.49	5.7	0.12	0.19	41.85	0.23	2.68	0.47	0.01
UC101_LW_V2	UC101	Crossover	0.01	0.16	0.52	0.34	0.02	7.3	0.12	0.28	27.17	1.56	3.55	1.71	0.01
UC101_LW_V3	UC101	Exit	0.01	0.16	0.41	0.34	2.49	5.7	0.12	0.10	32.01	0.23	2.11	0.07	0.23
UC102_LW_V1	UC102	Screening	57.48	3.96	3.64	5.03	5.72	5.32	0.12	0.21	22.85	5.94	2.27	0.07	8.01
UC104_LW_V1	UC104	Screening	8.76	0.49	0.52	0.34	4.50	6.9	0.12	0.19	27.17	1.56	5.02	0.07	0.8
UC104_LW_V2	UC104	Crossover	23.92	0.65	0.73	0.34	2.49	8.09	0.12	0.46	36.91	3.29	3.84	0.07	1.9
UC104_LW_V3	UC104	Exit	6.64	0.49	0.41	0.34	8.14	7.3	0.12	0.10	34.45	4.10	3.26	0.07	0.46
UC106_LW_V1	UC106	Screening	5.04	0.32	0.32	0.34	0.695	3.875	0.12	0.145	24.785	0.23	1.825	0.07	0.29
UC106_LW_V2	UC106	Crossover	6.12	0.57	2.35	0.34	2.49	4.49	0.12	0.28	22.4	0.23	2.11	0.07	1.57
UC106_LW_V3	UC106	Exit	0.25	0.16	0.62	0.34	0.02	5.7	0.12	0.10	20.04	0.23	2.68	0.07	0.11
UC107_LW_V1	UC107	Screening	666.92	216.3	5.63	20.59	43.46	17.19	40.42	2.21	139.63	19.41	12.22	13.74	6.27
UC107_LW_V2	UC107	Crossover	36.91	0.53	1.33	4.64	23.03	8.11	12.85	0.005	47.56	9.93	4.5	4.91	1.4
UC109_LW_V1	UC109	Screening	1.52	0.07	0.94	0.34	0.02	6.9	0.12	0.01	22.4	0.23	0.99	0.07	0.11
UC109_LW_V2	UC109	Crossover	8039.31	871.43	91.63	238.29	80.93	238.32	79.83	5.71	310.5	46.47	34.4	83.27	467.19
UC109_LW_V3	UC109	Exit	334.88	31.33	7.04	13.19	22.43	29.36	12.94	1.82	101.2	22.27	7.11	18.08	20.66
UC110_LW_V1	UC110	Screening	1.59	0.20	0.78	0.34	0.01	5.32	0.12	0.005	8.20	0.23	1.43	0.07	0.04
UC111_LW_V1	UC111	Screening	269.63	12.32	3.42	6.52	9.85	5.32	0.60	0.44	50.14	15.2	2.68	6.74	4.05
UC112_LW_V1	UC112	Screening	19.41	2.92	5.16	9.69	0.01	6.92	0.12	0.005	1.55	5.01	1.43	0.07	1.13
UC113_LW_V1	UC113	Screening	0.66	0.49	2.35	0.34	0.02	6.5	0.12	0.10	27.17	0.23	2.68	0.07	0.11
UC113_LW_V2	UC113	Crossover	1.55	1.285	2.955	6.375	45.345	45.54	42.96	1.845	106.03	24.775	16.21	10.835	2.265
UC113_LW_V3	UC113	Exit	0.23	0.07	9.99	20.27	0.01	24.14	0.12	0.005	22.4	0.23	1.54	0.07	0.01
UC114_LW_V1	UC114	Screening	13.62	0.24	1.10	9.92	2.49	6.9	0.12	0.28	27.17	0.23	2.68	0.07	1.9
UC114_LW_V2	UC114	Crossover	4.83	6.34	0.78	0.34	0.02	3.26	0.12	0.01	17.7	0.23	0.44	0.07	0.01
UC114_LW_V3	UC114	Exit	183.05	5.16	1.20	2.20	11.53	7.3	0.12	0.80	32.01	6.4	3.84	2.96	4.34
UC115_LW_V1	UC115	Screening	7.15	1.6	1.05	0.34	0.02	4.08	0.12	0.10	22.4	0.23	2.68	0.07	0.11
UC115_LW_V2	UC115	Crossover	0.03	0.24	0.35	0.34	6.36	4.9	0.12	0.01	46.84	0.23	3.26	0.07	0.11
UC115_LW_V3	UC115	Exit	216.39	123.34	2.55	0.34	11.53	8.09	0.12	0.89	46.84	7.87	4.73	7.35	3.71
UC117_LW_V1	UC117	Screening	1.26	0.69	0.62	0.34	0.01	2.86	0.12	0.005	22.85	5.01	0.58	0.07	0.16
UC118_LW_V1	UC118	Screening	3.99	0.37	0.78	2.22	0.01	3.69	0.12	0.005	8.20	0.23	0.58	0.07	0.01
UC119_LW_V1	UC119	Screening	0.43	0.24	0.04	0.34	2.49	3.26	0.12	0.01	8.61	0.23	1.54	0.07	0.11
UC119_LW_V2	UC119	Crossover	0.01	0.07	0.52	0.34	1.38	4.08	0.12	0.005	27.17	0.23	2.11	0.07	0.01
UC119_LW_V3	UC119	Exit	15.44	1.76	0.94	0.34	0.01	4.08	0.12	0.01	22.4	0.23	0.44	0.47	0.01
UC120_LW_V1	UC120	Screening	37.37	1.96	0.94	0.34	6.36	7.3	0.12	0.37	36.91	4.10	5.02	0.47	2.11
UC120_LW_V2	UC120	Crossover	4716.09	15.54	6.57	15.56	54.18	24.14	53.43	4.97	273.12	57.82	30.54	62.38	18.32
UC120_LW_V3	UC120	Exit	133.97	4.77	3.42	17.05	16.34	8.48	0.65	1.06	77.53	15.99	7.71	11.13	5.38
UC122_LW_V1	UC122	Screening	120.56	6.3	11.13	14.53	9.86	12.77	0.12	0.46	49.35	7.87	5.02	18.72	3.39
UC122_LW_V2	UC122	Crossover	8.91	10.19	2.64	0.34	0.01	7.3	0.12	0.005	22.4	0.23	0.44	41.71	0.8
UC122_LW_V3	UC122	Exit	0.7	0.24	1.55	0.34	0.01	4.49	0.12	0.10	4.30	0.23	0.44	0.07	0.11
UC125_LW_V1	UC125	Screening	14.165	1.31	0.775	3.815	10.76	9.225	6.615	0.475	32.395	9	3.07	0.87	1.11
UC125_LW_V2	UC125	Crossover	53.74	35.37	1.35	12.63	9.86	9.27	0.12	0.54	22.4	4.89	3.84	4.84	10.8
UC125_LW_V3	UC125	Exit	1940.54	13.24	61.33	100.33	29.7	96.81	27.15	1.82	90.62	17.9	13.52	14.28	33.89
UC126_LW_V1	UC126	Screening	83.13	2.39	1.75	3.29	5.72	4.51	0.60	0.21	29.84	10.32	1.43	0.07	1.73
UC127_LW_V1	UC127	Screening	0.01	0.07	0.52	0.34	0.01	0.70	0.12	0.15	27.17	0.23	1.54	0.07	0.01
UC127_LW_V2	UC127	Crossover	3.315	0.24	0.84	0.34	0.015	3.64	0.12	0.055	22.4	0.23	1.265	0.07	0.17
UC127_LW_V3	UC127	Exit	1.32	0.07	0.52	0.34	0.01	1.58	0.12	0.01	17.7	0.23	0.99	0.07	0.01
UC128_LW_V1	UC128	Screening	109.45	6.99	5.41	18.46	2.49	11.22	0.12	0.46	34.45	1.56	4.73	1.71	7.44
UC128_LW_V2	UC128	Crossover	100.07	12.9	2.45	7.11	14.76	9.66	0.12	0.84	54.4	9.29	6.81	7.98	9.68
UC128_LW_V3	UC128	Exit	132.55	90.32	3.75	1.38	19.42	6.11	9.14	1.14	98.55	15.99	8.32	16.5	41.69
UC129_LW_V1	UC129	Screening	14.24	0.32	0.94	0.34	0.01	5.7	0.12	0.19	10.83	0.23	0.44	0.07	1.35
UC129_LW_V2	UC129	Crossover	12.44	30.14	0.52	0.34	6.36	4.9	0.12	0.37	36.91	1.56	3.26	0.07	1.35
UC129_LW_V3	UC129	Exit	2.12	0.2	1.25	0.34	0.695	5.095	0.12	0.0075	27.17	0.23	1.695	0.07	0.06
UC130_LW_V1	UC130	Screening	2.14	0.16	0.62	0.34	0.01	4.08	0.12	0.005	22.4	0.23	0.05	0.07	0.01
UC130_LW_V2	UC130	Crossover	0.01	0.16	0.18	0.34	0.01	3.26	0.12	0.005	17.7	0.23	1.54	0.07	0.01
UC130_LW_V3	UC130	Exit	0.01	0.16	0.04	0.34	0.01	1.15	0.12	0.005	8.61	0.23	0.44	0.07	0.01
UC131_LW_V1	UC131	Screening	24.95	0.73	0.41	0.34	0.01	5.7	0.12	0.06	13.09	0.23	0.44	0.07	0.11
UC131_LW_V2	UC131	Crossover	2110.15	29.79	30.2	229.78	33.94	703.37	168.78	2.36	82.75	24.09	12.9	14.92	204
UC131_LW_V3	UC131	Exit	4.9	0.61	0.52	0.34	0.02	1.58	0.12	0.01	22.4	0.23	1.54	0.07	0.01
UC132_LW_V1	UC132	Screening	224.64	18.385	32.93	8.9	13.96	6.1	0.385	0.545	56.955	6.29	7.12	21.26	48.85
UC132_LW_V2	UC132	Crossover	38.62	6.87	0.04	0.34	0.01	0.1	0.12	0.15	13.09	0.23	0.05	0.07	0.69
UC132_LW_V3	UC132	Exit	99.46	2.23	1.45	0.34	8.14	5.7	0.12	0.37	36.91	3.29	2.68	5.47	1.9
UC133_LW_V1	UC133	Screening	7.34	0.53	23.47	134.79	0.01	84.63	0.12	0.005	22.85	5.01	1.85	1.20	0.16
UC134_LW_V1	UC134	Screening	19.39	0.20	3.91	102.24	0.52	35.04	0.60	0.04	19.29	6.85	1.01	0.22	0.52
UC135_LW_V1	UC135	Screening	49.79	0.61	0.73	5.8	14.7	9.27	7.00	0.48	43.46	11.98	2.89	2.99	3.22
UC136_LW_V1	UC136	Screening	22.7	0.69	0.52	2.22	0.01	4.51	0.12	0.17	11.98	0.81	0.58	0.07	1.41
UC137_LW_V1	UC137	Screening	0.28	0.36	0.84	0.34	5.06	9.1	1.42	0.24	53.79	3.48	2.64	0.07	0.32
UC137_LW_V2	UC137	Crossover	214.31	17.26	4.5	22.23	29.3	16.38	9.41	1.6	98.2	25.02	9.08	9.97	20.12
UC138_LW_V1	UC138	Screening	35.52	1.37	0.24	0.34	7.26	4.9	0.12	0.10	17.7	0.23	2.11	0.07	2.33
UC138_LW_V2	UC138	Crossover	211.11	14.62	13.05	210.42	9.86	63.7	0.12	0.97	56.94	10.67	25.76	8.61	16.33
UC139_LW_V1	UC139	Screening	1.12	0.49	0.04	0.34	0.01	1.58	0.12	0.01	8.61	0.23	0.44	0.07	0.01
UC139_LW_V2	UC139	Crossover	10.96	1.76	0.24	0.34	2.49	4.9	0.12	0.01	20.04	0.23	0.99	0.07	0.23
UC139_LW_V3	UC139	Exit	1.56	0.45	0.04	0.34	0.01	0.1	0.12	0.005	15.38	0.23	1.26	0.07	0.01
UC140_LW_V1	UC140	Screening	0.63	0.315	1.29	0.34	0.045	3.4	0.59	0.005	9.355	0.97	0.62	0.07	0.185
UC140_LW_V2	UC140	Crossover	0.91	0.31	0.39	0.34	4.16	5.87	1.06	0.005	26.08	1.71	0.05	0.07	0.22
UC140_LW_V3	UC140	Exit	0.06	0.17	0.66	0.34	2.87	5.87	0.12	0.005	26.08	1.71	0.53	0.53	0.08
UC141_LW_V1	UC141	Screening	10.98	0.27	2.96	8.86	0.01	19.37	4.83	0.005	39.45	7.7	2.84	0.07	0.63
UC141_LW_V2	UC141	Crossover	8039.31	278.42	15.33	41.76	64.98	35.74	29.98	3.22	329.36	36.12	13.41	58.83	252.52
UC141_LW_V3	UC141	Exit	0.28	0.12	0.25	0.34	1.44	5.465	0.12	0.005	17.16	2.785	0.62	0.605	0.15
UC143_LW_V1	UC143	Screening	8039.31	109.65	18.73	29.39	64.98	27.1	83.81	4.75	378.44	51.61	15.63	68.13	71.03
UC143_LW_V2	UC143	Crossover	8039.31	63.73	8.19	28.75	83.63	21.08	54.47	4.79	418.59	74.31	24.15	68.13	1251.9
UC143_LW_V3	UC143	Exit	120	1.72	0.92	10.83	24.1	21.94	15.75	0.43	43.91	12.97	3.17	3.25	4.1
UC144_LW_V1	UC144	Screening	275.23	13.97	1.33	5.6	42.24	6.38	14.78	1.8	70.65	15.83	2.38	21.4	7.47
UC144_LW_V2	UC144	Crossover	11.315	1.01	1.005	0.34	12.735	5.17	11.9	0.005	33.92	6.415	2.725	0.07	0.265
UC145_LW_V1	UC145	Screening	0.15	0.29	0.91	0.34	3.30	2.54	10.01	0.005	26.07	4.66	1.06	0.07	0.01
UC145_LW_V2	UC145	Crossover	0.27	0.17	0.80	0.34	7.60	3.95	10.95	0.005	16.16	6.41	2.38	0.07	0.01
UC147_LW_V1	UC147	Screening	100.5	17.96	9.29	33.36	9.10	15.54	12.14	0.32	61.74	20.31	7.04	5.61	3.63
UC147_LW_V2	UC147	Crossover	8039.31	9.55	7.56	41.25	73.31	24.08	37.02	3.86	373.97	58.42	18.79	56.59	9.62
UC147_LW_V3	UC147	Exit	8039.31	173.72	16.57	40.74	84.66	31.41	129.88	7.21	440.9	52.98	21.32	103.23	192.67
UC149_LW_V1	UC149	Screening	1.95	0.315	0.69	0.34	14.365	7.74	15.635	0.0425	50.6	3.965	2.18	0.07	0.765
UC149_LW_V2	UC149	Crossover	74.36	1.32	1.9	10.2	12.66	11.73	4.83	0.65	119.71	16.29	4.46	14.97	3.04
UC149_LW_V3	UC149	Exit	8039.31	7.23	5.96	28.1	73.31	27.1	44.02	4.21	373.97	59.09	16.58	59.94	14.47
UC155_LW_V1	UC155	Screening	8039.31	198.44	25.59	26.08	54.46	22.37	56.21	3.52	289.21	48.16	18.16	50.25	64.28
UC155_LW_V2	UC155	Crossover	38.99	0.64	1.29	5.64	2.87	6.7	8.51	0.005	26.08	9.51	1.19	0.53	3.1
UC155_LW_V3	UC155	Exit	62.34	6.17	6.55	16.63	10.29	11.73	1.06	0.005	43.91	3.86	3.82	0.07	1.57
UC156_LW_V1	UC156	Screening	16.77	0.55	1.9	5.64	0.08	6.7	1.06	0.005	34.99	3.86	1.19	0.53	1.57
UC156_LW_V2	UC156	Crossover	1.485	0.36	0.655	0.34	0.045	3.4	0.59	0.005	23.845	0.23	0.62	0.07	0.15
UC156_LW_V3	UC156	Exit	17.93	0.36	1.17	3.46	2.87	11.73	1.06	0.005	26.08	5.83	1.86	1.70	1.17
UC157_LW_V1	UC157	Screening	307.94	49.73	4.37	8.14	10.29	6.7	4.83	0.20	70.66	9.51	2.51	1.70	10.8
UC157_LW_V2	UC157	Crossover	1.7	0.55	0.85	0.34	0.01	5.87	1.06	0.005	26.08	0.23	0.53	0.07	0.22
UC157_LW_V3	UC157	Exit	18.96	0.73	7.77	30.34	5.42	11.73	0.12	0.005	26.08	1.71	0.53	0.07	0.22
UC158_LW_V1	UC158	Screening	1.37	0.55	0.79	0.34	0.08	5.87	0.12	0.005	26.08	1.71	0.53	7.41	0.22
UC158_LW_V2	UC158	Crossover	4.04	1.99	1.29	0.34	2.87	11.73	1.06	0.005	34.99	0.46	2.51	4.69	0.22
UC158_LW_V3	UC158	Exit	0.05	0.09	0.25	0.34	0.045	4.235	0.59	0.005	18.27	0.345	0.62	0.07	0.08
UC159_LW_V1	UC159	Screening	36.33	25.03	1.04	5.64	7.89	12.99	6.67	0.20	43.91	7.7	3.17	5.61	2.5
UC159_LW_V2	UC159	Crossover	7.32	1.37	0.79	0.34	0.01	5.87	4.83	0.005	30.53	3.86	1.19	0.53	0.49
UC159_LW_V3	UC159	Exit	3.77	7.48	3.41	0.34	73.31	29.68	8.51	0.43	168.77	40.43	19.42	15.79	1.84
UC160_LW_V1	UC160	Screening	0.21	0.27	0.39	0.34	4.145	5.66	0.59	0.005	26.075	2.785	1.36	0.07	0.22
UC160_LW_V2	UC160	Crossover	0.06	0.17	0.66	0.34	0.01	3.40	0.12	0.005	17.16	0.23	0.05	0.07	0.01
UC160_LW_V3	UC160	Exit	0.06	0.17	0.46	0.34	2.87	6.7	1.06	0.005	34.99	1.71	1.19	0.07	0.22
UC161_LW_V1	UC161	Screening	97.42	7.79	16.54	5.15	14.34	16.48	9.07	0.06	31.26	6.41	5.98	1.04	0.49
UC161_LW_V2	UC161	Crossover	1.58	4.73	1.02	0.34	0.01	4.65	7.22	0.005	33.9	4.08	1.06	4.91	0.01
UC162_LW_V1	UC162	Screening	0.26	0.01	0.42	0.34	0.01	5.32	0.12	0.005	15.67	0.81	1.22	0.07	0.04
UC163_LW_V1	UC163	Screening	41.31	2	1.33	0.34	3.30	3.25	10.95	0.005	9.27	5.25	1.71	0.07	0.31
UC163_LW_V2	UC163	Crossover	10.63	1.385	4.91	37.535	7.215	23.625	10.01	0.005	27.395	4.665	4.225	0.07	0.115
UC164_LW_V1	UC164	Screening	0.06	0.07	0.25	0.34	0.01	3.40	0.12	0.005	1.55	0.23	0.05	0.07	0.08
UC164_LW_V2	UC164	Crossover	0.17	0.07	0.66	0.34	2.87	8.37	0.12	0.005	8.25	1.71	1.19	0.07	0.22
UC164_LW_V3	UC164	Exit	1.04	0.45	0.52	1.90	2.87	9.2	1.06	0.005	52.82	5.83	1.86	0.07	0.36
UC165_LW_V1	UC165	Screening	8039.31	24.65	94.73	814.72	39.49	205.37	61.41	2.62	213.38	35.4	14.05	37.48	13.69
UC165_LW_V2	UC165	Crossover	217.4	48.69	4.65	16.63	39.49	13.84	29.98	3.02	222.3	36.85	10.87	49.5	38.4
UC165_LW_V3	UC165	Exit	159.96	32.14	3.19	5.64	14.99	10.88	8.51	0.43	75.12	11.26	4.46	12.51	2.44
UC166_LW_V1	UC166	Screening	32.32	0.29	1.61	7.53	1.05	5.72	0.60	0.21	8.20	4.05	1.85	0.07	0.97
UC167_LW_V1	UC167	Screening	8039.31	278.49	4.98	19.27	40.57	12.57	44.02	2.11	249.06	36.12	10.87	36.73	30.88
UC167_LW_V2	UC167	Crossover	108	29.19	3.7	14.7	22.98	16.81	15.75	1.08	106.34	18.72	4.46	15.79	2.5
UC167_LW_V3	UC167	Exit	258.93	52.81	3.41	13.67	22.98	15.11	19.33	1.29	115.25	21.1	5.75	18.99	7.46
UC170_LW_V1	UC170	Screening	8.77	4.93	0.52	1.90	5.42	9.2	4.83	0.005	26.08	1.71	1.53	0.07	0.9
UC170_LW_V2	UC170	Crossover	8039.31	216.72	10.07	44.72	71.23	65.06	61.41	4.6	400.74	63.78	19.74	62.92	272.49
UC170_LW_V3	UC170	Exit	1.53	0.36	3.98	18.42	1.54	13.42	1.06	0.005	17.16	3.86	0.05	0.07	0.22
UC171_LW_V1	UC171	Screening	491.51	65.48	5.63	17.62	45.87	22.54	21.68	1.57	113.77	43.66	15.06	16.89	199.95
UC171_LW_V2	UC171	Crossover	1126.54	229.24	11.28	18.81	75.98	25.8	35.08	2.84	263.95	47.35	27.35	47.71	201.55
UC171_LW_V3	UC171	Exit	1923.39	9.12	346.73	100.79	49.46	160.66	37.21	1.72	123.37	24.2	12.22	25.36	30.67
UC172_LW_V1	UC172	Screening	5.74	0.69	0.93	1.28	0.53	5.72	0.12	0.005	4.875	1.925	0.315	0.07	0.16
UC172_LW_V2	UC172	Crossover	0.89	0.01	0.08	0.34	0.01	2.01	0.12	0.005	4.26	0.23	0.05	0.07	0.01
UC172_LW_V3	UC172	Exit	6.85	1.94	2.27	5.8	0.01	13.1	0.12	0.005	8.20	3.04	0.13	0.07	0.40
UC173_LW_V1	UC173	Screening	NA	NA	NA	NA	NA	NA	NA	NA	NA	NA	NA	NA	NA
UC174_LW_V1	UC174	Screening	38.95	3.55	1.32	4.2	9.85	9.27	3.88	0.52	43.46	11.98	3.3	4.72	2.8
UC177_LW_V1	UC177	Screening	66.105	15.18	6.03	10.825	7.215	5.685	11.465	0.185	21.115	10.515	2.065	1.75	2.17
UC177_LW_V2	UC177	Crossover	8.03	2.38	2.32	13.7	0.01	15.78	9.07	0.005	16.16	2.92	0.45	0.07	0.05
UC179_LW_V1	UC179	Screening	200.87	12.14	3.55	10.54	29.95	19.83	24.72	2.19	150.99	32.83	10.29	29.69	6.91

## Sheet: Supplementary Figure 1
Sample_ID	PID	VISIT	CST_cluster	BV_Status	Shannon
UC003_LW_V1	UC003	Screening	CST-IV	Pos	2.23836564997963
UC007_LW_V1	UC007	Screening	CST-III	Int	1.24820133343745
UC008_LW_V1	UC008	Screening	CST-IV	Neg	2.67949478547207
UC009_LW_V1	UC009	Screening	CST-III	Neg	1.28219292023427
UC010_LW_V1	UC010	Screening	CST-III	Pos	1.38618061012334
UC013_LW_V1	UC013	Screening	CST-I	Neg	0.322667639083
UC015_LW_V1	UC015	Screening	CST-I	Neg	0.377854596174984
UC016_LW_V1	UC016	Screening	CST-IV	Pos	2.3075648357871
UC018_LW_V1	UC018	Screening	CST-I	Neg	0.366303090036078
UC019_LW_V1	UC019	Screening	CST-I	Neg	2.14248344712669
UC021_LW_V1	UC021	Screening	CST-III	Pos	1.68064398331442
UC022_LW_V1	UC022	Screening	CST-I	Neg	0.447273157785445
UC023_LW_V1	UC023	Screening	CST-IV	Int	1.21309166105313
UC024_LW_V1	UC024	Screening	CST-I	Neg	0.116046439664316
UC025_LW_V1	UC025	Screening	CST-IV	Pos	2.0954726514536
UC028_LW_V1	UC028	Screening	CST-III	Int	0.71422297141594
UC029_LW_V1	UC029	Screening	CST-IV	Pos	2.51180188534456
UC033_LW_V1	UC033	Screening	CST-IV	Pos	1.9377773610174
UC035_LW_V1	UC035	Screening	CST-III	Neg	0.869133565257301
UC036_LW_V1	UC036	Screening	CST-I	Neg	0.267842345503339
UC037_LW_V1	UC037	Screening	CST-IV	Pos	2.11787257121195
UC038_LW_V1	UC038	Screening	CST-III	Neg	0.469235357655583
UC039_LW_V1	UC039	Screening	CST-IV	Pos	1.88238918641493
UC040_LW_V1	UC040	Screening	CST-III	Neg	0.243822994996837
UC041_LW_V1	UC041	Screening	CST-III	Neg	1.12375659593685
UC042_LW_V1	UC042	Screening	CST-IV	Pos	1.46303896236076
UC044_LW_V1	UC044	Screening	CST-III	Neg	1.55194637462271
UC045_LW_V1	UC045	Screening	CST-I	Neg	0.0945798793259765
UC046_LW_V1	UC046	Screening	CST-III	Neg	0.349465428951233
UC047_LW_V1	UC047	Screening	CST-IV	Int	1.40511731306251
UC048_LW_V1	UC048	Screening	CST-I	Neg	0.145854278088604
UC049_LW_V1	UC049	Screening	CST-IV	Pos	2.02310923444522
UC051_LW_V1	UC051	Screening	CST-IV	Neg	0.807093780417978
UC053_LW_V1	UC053	Screening	CST-III	Neg	0.424211935692616
UC055_LW_V1	UC055	Screening	CST-III	Neg	0.430339805702429
UC056_LW_V1	UC056	Screening	CST-I	Neg	0.318654021680104
UC057_LW_V1	UC057	Screening	CST-I	Neg	0.483689425484602
UC058_LW_V1	UC058	Screening	CST-IV	Pos	1.70161333547096
UC059_LW_V1	UC059	Screening	CST-IV	Int	2.52071634425553
UC062_LW_V1	UC062	Screening	CST-III	Int	1.34406066026006
UC063_LW_V1	UC063	Screening	CST-III	Neg	0.790883599719524
UC065_LW_V1	UC065	Screening	CST-IV	Int	3.96270357371075
UC066_LW_V1	UC066	Screening	CST-I	Neg	0.489725334546644
UC067_LW_V1	UC067	Screening	CST-IV	Pos	1.45244350708698
UC068_LW_V1	UC068	Screening	CST-IV	Int	2.35713778785531
UC069_LW_V1	UC069	Screening	CST-IV	Pos	2.50630242906294
UC070_LW_V1	UC070	Screening	CST-III	Neg	0.297726402494752
UC071_LW_V1	UC071	Screening	CST-IV	Pos	2.60363649102676
UC072_LW_V1	UC072	Screening	CST-IV	Pos	1.96738817483897
UC073_LW_V1	UC073	Screening	CST-IV	Pos	2.36592559504756
UC074_LW_V1	UC074	Screening	CST-IV	Pos	1.36462073863511
UC075_LW_V1	UC075	Screening	CST-III	Pos	0.343434091301177
UC076_LW_V1	UC076	Screening	CST-III	Neg	0.720626390954925
UC077_LW_V1	UC077	Screening	CST-III	Neg	0.0886052742886073
UC079_LW_V1	UC079	Screening	CST-IV	Pos	1.58699537326186
UC081_LW_V1	UC081	Screening	CST-IV	Pos	2.34112039079667
UC082_LW_V1	UC082	Screening	CST-IV	Neg	2.42558014493793
UC083_LW_V1	UC083	Screening	CST-I	Neg	0.51694003065493
UC084_LW_V1	UC084	Screening	CST-I	Neg	0.0605581876004238
UC086_LW_V1	UC086	Screening	CST-IV	Pos	3.56210974533167
UC087_LW_V1	UC087	Screening	CST-III	Neg	0.761909883097116
UC089_LW_V1	UC089	Screening	CST-I	Neg	0.657913181270283
UC090_LW_V1	UC090	Screening	CST-IV	Pos	2.28349700942542
UC091_LW_V1	UC091	Screening	CST-I	Neg	0.819112523293802
UC092_LW_V1	UC092	Screening	CST-IV	Int	0.461466217774953
UC093_LW_V1	UC093	Screening	CST-I	Neg	0.232879719461099
UC094_LW_V1	UC094	Screening	CST-III	Neg	0.416827782723277
UC095_LW_V1	UC095	Screening	CST-IV	Pos	2.39980068627257
UC096_LW_V1	UC096	Screening	CST-IV	Pos	2.47517899411129
UC098_LW_V1	UC098	Screening	CST-I	Neg	0.967641140230842
UC099_LW_V1	UC099	Screening	CST-IV	Pos	2.13215367521327
UC101_LW_V1	UC101	Screening	CST-I	Neg	1.83133122854889
UC102_LW_V1	UC102	Screening	CST-IV	Pos	2.01259883211312
UC104_LW_V1	UC104	Screening	CST-IV	Pos	2.79863200451225
UC106_LW_V1	UC106	Screening	CST-IV	Pos	2.03760350040234
UC107_LW_V1	UC107	Screening	CST-IV	Pos	2.13335639232409
UC109_LW_V1	UC109	Screening	CST-III	Neg	0.563800453720362
UC110_LW_V1	UC110	Screening	CST-III	Neg	0.543390407825842
UC111_LW_V1	UC111	Screening	CST-IV	Int	0.71492227029506
UC112_LW_V1	UC112	Screening	CST-IV	Pos	2.25174045749792
UC113_LW_V1	UC113	Screening	CST-IV	Neg	1.46547076317583
UC114_LW_V1	UC114	Screening	CST-IV	Pos	1.94352376133712
UC115_LW_V1	UC115	Screening	CST-III	Neg	1.28532650771203
UC117_LW_V1	UC117	Screening	CST-I	Neg	0.283628445849091
UC118_LW_V1	UC118	Screening	CST-III	Neg	0.240119035544272
UC119_LW_V1	UC119	Screening	CST-I	Neg	0.240574470013041
UC120_LW_V1	UC120	Screening	CST-IV	Pos	2.41836687485217
UC122_LW_V1	UC122	Screening	CST-IV	Int	1.73123274664809
UC125_LW_V1	UC125	Screening	CST-IV	Pos	2.1743552424852
UC126_LW_V1	UC126	Screening	CST-IV	Pos	2.06888603632457
UC127_LW_V1	UC127	Screening	CST-III	Neg	1.24889597149311
UC128_LW_V1	UC128	Screening	CST-IV	Pos	2.94414230422597
UC129_LW_V1	UC129	Screening	CST-IV	Pos	2.44116119672346
UC130_LW_V1	UC130	Screening	CST-IV	Pos	2.20718093927784
UC131_LW_V1	UC131	Screening	CST-III	Neg	0.724555890417728
UC133_LW_V1	UC133	Screening	CST-III	Neg	0.605775047428974
UC134_LW_V1	UC134	Screening	CST-IV	Pos	1.75141631633549
UC136_LW_V1	UC136	Screening	CST-IV	Pos	1.82925477912923
UC137_LW_V1	UC137	Screening	CST-I	Neg	0.820849286170507
UC138_LW_V1	UC138	Screening	CST-IV	Pos	2.60827534846902
UC139_LW_V1	UC139	Screening	CST-III	Neg	0.608820211900223
UC140_LW_V1	UC140	Screening	CST-I	Neg	0.545838016424391
UC141_LW_V1	UC141	Screening	CST-I	Neg	0.832407270385437
UC143_LW_V1	UC143	Screening	CST-IV	Pos	2.10992700003783
UC144_LW_V1	UC144	Screening	CST-IV	Pos	2.37171007097703
UC145_LW_V1	UC145	Screening	CST-I	Int	1.08197316346505
UC147_LW_V1	UC147	Screening	CST-IV	Pos	2.01859937367984
UC149_LW_V1	UC149	Screening	CST-IV	Pos	1.88121507406282
UC155_LW_V1	UC155	Screening	CST-IV	Pos	1.86778324676374
UC156_LW_V1	UC156	Screening	CST-IV	Pos	2.16762128968963
UC157_LW_V1	UC157	Screening	CST-III	Neg	0.539364438033326
UC158_LW_V1	UC158	Screening	CST-III	Neg	0.641433787451051
UC160_LW_V1	UC160	Screening	CST-I	Neg	0.260608563727091
UC161_LW_V1	UC161	Screening	CST-III	Neg	0.321042790949657
UC162_LW_V1	UC162	Screening	CST-III	Neg	0.608664040644997
UC163_LW_V1	UC163	Screening	CST-IV	Pos	2.38598070514049
UC165_LW_V1	UC165	Screening	CST-III	Neg	1.46156008809188
UC166_LW_V1	UC166	Screening	CST-IV	Pos	1.78043254704073
UC167_LW_V1	UC167	Screening	CST-IV	Pos	2.4788695082897
UC170_LW_V1	UC170	Screening	CST-IV	Pos	1.79466044734117
UC171_LW_V1	UC171	Screening	CST-IV	Pos	2.77925467493104
UC172_LW_V1	UC172	Screening	CST-I	Neg	1.53128122328368
UC173_LW_V1	UC173	Screening	CST-I	Neg	0.155278385236444
UC174_LW_V1	UC174	Screening	CST-IV	Pos	2.15018975110935
UC177_LW_V1	UC177	Screening	CST-IV	Pos	2.0015357375381
UC179_LW_V1	UC179	Screening	CST-IV	Pos	1.83839723545107

## Sheet: Supplementary Figure 2
Sample_ID	PID	VISIT	HC_method
UC003_LW_V1	UC003	Screening	NET-EN
UC003_LW_V2	UC003	Crossover	NuvaRing
UC003_LW_V3	UC003	Exit	NET-EN
UC007_LW_V1	UC007	Screening	None
UC007_LW_V2	UC007	Crossover	NET-EN
UC007_LW_V3	UC007	Exit	NuvaRing
UC008_LW_V1	UC008	Screening	NET-EN
UC008_LW_V2	UC008	Crossover	NuvaRing
UC008_LW_V3	UC008	Exit	COCP
UC009_LW_V1	UC009	Screening	NET-EN
UC009_LW_V2	UC009	Crossover	NET-EN
UC009_LW_V3	UC009	Exit	NuvaRing
UC010_LW_V1	UC010	Screening	DMPA
UC013_LW_V1	UC013	Screening	None
UC013_LW_V2	UC013	Crossover	COCP
UC013_LW_V3	UC013	Exit	NuvaRing
UC015_LW_V1	UC015	Screening	None
UC015_LW_V2	UC015	Crossover	COCP
UC015_LW_V3	UC015	Exit	NET-EN
UC016_LW_V1	UC016	Screening	NET-EN
UC016_LW_V2	UC016	Crossover	NET-EN
UC016_LW_V3	UC016	Exit	NuvaRing
UC018_LW_V1	UC018	Screening	DMPA
UC018_LW_V2	UC018	Crossover	NET-EN
UC018_LW_V3	UC018	Exit	NuvaRing
UC019_LW_V1	UC019	Screening	DMPA
UC019_LW_V2	UC019	Crossover	NuvaRing
UC019_LW_V3	UC019	Exit	COCP
UC021_LW_V1	UC021	Screening	NET-EN
UC021_LW_V2	UC021	Crossover	COCP
UC021_LW_V3	UC021	Exit	NuvaRing
UC022_LW_V1	UC022	Screening	NET-EN
UC022_LW_V2	UC022	Crossover	NuvaRing
UC022_LW_V3	UC022	Exit	COCP
UC023_LW_V1	UC023	Screening	NET-EN
UC023_LW_V2	UC023	Crossover	COCP
UC023_LW_V3	UC023	Exit	NET-EN
UC024_LW_V1	UC024	Screening	NET-EN
UC024_LW_V2	UC024	Crossover	COCP
UC024_LW_V3	UC024	Exit	NuvaRing
UC025_LW_V1	UC025	Screening	NET-EN
UC025_LW_V2	UC025	Crossover	COCP
UC028_LW_V1	UC028	Screening	NET-EN
UC028_LW_V2	UC028	Crossover	COCP
UC028_LW_V3	UC028	Exit	NuvaRing
UC029_LW_V1	UC029	Screening	None
UC029_LW_V2	UC029	Crossover	NET-EN
UC033_LW_V1	UC033	Screening	DMPA
UC033_LW_V2	UC033	Crossover	COCP
UC033_LW_V3	UC033	Exit	NuvaRing
UC035_LW_V1	UC035	Screening	NET-EN
UC036_LW_V1	UC036	Screening	NET-EN
UC036_LW_V2	UC036	Crossover	COCP
UC036_LW_V3	UC036	Exit	NuvaRing
UC037_LW_V1	UC037	Screening	NET-EN
UC037_LW_V2	UC037	Crossover	NuvaRing
UC038_LW_V1	UC038	Screening	None
UC038_LW_V2	UC038	Crossover	COCP
UC038_LW_V3	UC038	Exit	NuvaRing
UC039_LW_V1	UC039	Screening	None
UC039_LW_V2	UC039	Crossover	NET-EN
UC040_LW_V1	UC040	Screening	NET-EN
UC040_LW_V2	UC040	Crossover	NET-EN
UC040_LW_V3	UC040	Exit	COCP
UC041_LW_V1	UC041	Screening	NET-EN
UC041_LW_V2	UC041	Crossover	NET-EN
UC041_LW_V3	UC041	Exit	COCP
UC042_LW_V1	UC042	Screening	None
UC042_LW_V2	UC042	Crossover	COCP
UC042_LW_V3	UC042	Exit	NuvaRing
UC044_LW_V1	UC044	Screening	NET-EN
UC044_LW_V2	UC044	Crossover	COCP
UC044_LW_V3	UC044	Exit	NuvaRing
UC045_LW_V1	UC045	Screening	NET-EN
UC045_LW_V2	UC045	Crossover	COCP
UC045_LW_V3	UC045	Exit	NET-EN
UC046_LW_V1	UC046	Screening	NET-EN
UC046_LW_V2	UC046	Crossover	NET-EN
UC046_LW_V3	UC046	Exit	NuvaRing
UC047_LW_V1	UC047	Screening	None
UC047_LW_V2	UC047	Crossover	COCP
UC047_LW_V3	UC047	Exit	NuvaRing
UC048_LW_V1	UC048	Screening	NET-EN
UC048_LW_V2	UC048	Crossover	NuvaRing
UC048_LW_V3	UC048	Exit	NET-EN
UC049_LW_V1	UC049	Screening	None
UC051_LW_V1	UC051	Screening	DMPA
UC051_LW_V2	UC051	Crossover	COCP
UC051_LW_V3	UC051	Exit	NuvaRing
UC053_LW_V1	UC053	Screening	DMPA
UC053_LW_V2	UC053	Crossover	COCP
UC053_LW_V3	UC053	Exit	NuvaRing
UC055_LW_V1	UC055	Screening	None
UC055_LW_V2	UC055	Crossover	COCP
UC055_LW_V3	UC055	Exit	NuvaRing
UC056_LW_V1	UC056	Screening	NET-EN
UC056_LW_V2	UC056	Crossover	NuvaRing
UC056_LW_V3	UC056	Exit	NET-EN
UC057_LW_V1	UC057	Screening	NET-EN
UC057_LW_V2	UC057	Crossover	COCP
UC057_LW_V3	UC057	Exit	NuvaRing
UC058_LW_V1	UC058	Screening	NET-EN
UC058_LW_V2	UC058	Crossover	NuvaRing
UC058_LW_V3	UC058	Exit	NET-EN
UC059_LW_V1	UC059	Screening	None
UC059_LW_V2	UC059	Crossover	NuvaRing
UC059_LW_V3	UC059	Exit	NET-EN
UC062_LW_V1	UC062	Screening	NET-EN
UC062_LW_V2	UC062	Crossover	NuvaRing
UC062_LW_V3	UC062	Exit	NET-EN
UC063_LW_V1	UC063	Screening	None
UC063_LW_V2	UC063	Crossover	NET-EN
UC063_LW_V3	UC063	Exit	NuvaRing
UC065_LW_V1	UC065	Screening	NET-EN
UC065_LW_V2	UC065	Crossover	NET-EN
UC065_LW_V3	UC065	Exit	COCP
UC066_LW_V1	UC066	Screening	NET-EN
UC066_LW_V2	UC066	Crossover	NuvaRing
UC066_LW_V3	UC066	Exit	NET-EN
UC067_LW_V1	UC067	Screening	NET-EN
UC067_LW_V2	UC067	Crossover	NuvaRing
UC067_LW_V3	UC067	Exit	NET-EN
UC068_LW_V1	UC068	Screening	NET-EN
UC068_LW_V2	UC068	Crossover	NET-EN
UC068_LW_V3	UC068	Exit	COCP
UC069_LW_V1	UC069	Screening	None
UC070_LW_V1	UC070	Screening	NA
UC070_LW_V2	UC070	Crossover	COCP
UC070_LW_V3	UC070	Exit	NuvaRing
UC071_LW_V1	UC071	Screening	NA
UC071_LW_V2	UC071	Crossover	NET-EN
UC072_LW_V1	UC072	Screening	NET-EN
UC072_LW_V2	UC072	Crossover	NET-EN
UC072_LW_V3	UC072	Exit	NuvaRing
UC073_LW_V1	UC073	Screening	None
UC073_LW_V2	UC073	Crossover	COCP
UC073_LW_V3	UC073	Exit	NET-EN
UC074_LW_V1	UC074	Screening	NET-EN
UC074_LW_V2	UC074	Crossover	NuvaRing
UC074_LW_V3	UC074	Exit	NET-EN
UC075_LW_V1	UC075	Screening	None
UC075_LW_V2	UC075	Crossover	COCP
UC076_LW_V1	UC076	Screening	NET-EN
UC076_LW_V2	UC076	Crossover	NuvaRing
UC076_LW_V3	UC076	Exit	COCP
UC077_LW_V1	UC077	Screening	None
UC077_LW_V2	UC077	Crossover	COCP
UC077_LW_V3	UC077	Exit	NuvaRing
UC079_LW_V1	UC079	Screening	None
UC079_LW_V2	UC079	Crossover	NuvaRing
UC079_LW_V3	UC079	Exit	NET-EN
UC081_LW_V1	UC081	Screening	NET-EN
UC082_LW_V1	UC082	Screening	NET-EN
UC082_LW_V2	UC082	Crossover	NuvaRing
UC082_LW_V3	UC082	Exit	NET-EN
UC083_LW_V1	UC083	Screening	DMPA
UC083_LW_V2	UC083	Crossover	NuvaRing
UC084_LW_V1	UC084	Screening	NET-EN
UC084_LW_V2	UC084	Crossover	COCP
UC084_LW_V3	UC084	Exit	NuvaRing
UC086_LW_V1	UC086	Screening	NET-EN
UC086_LW_V2	UC086	Crossover	COCP
UC086_LW_V3	UC086	Exit	NuvaRing
UC087_LW_V1	UC087	Screening	DMPA
UC087_LW_V2	UC087	Crossover	NET-EN
UC087_LW_V3	UC087	Exit	COCP
UC089_LW_V1	UC089	Screening	NET-EN
UC089_LW_V2	UC089	Crossover	NuvaRing
UC089_LW_V3	UC089	Exit	NET-EN
UC090_LW_V1	UC090	Screening	None
UC091_LW_V1	UC091	Screening	NET-EN
UC091_LW_V2	UC091	Crossover	NET-EN
UC091_LW_V3	UC091	Exit	NuvaRing
UC092_LW_V1	UC092	Screening	NET-EN
UC092_LW_V3	UC092	Exit	NuvaRing
UC093_LW_V1	UC093	Screening	NET-EN
UC093_LW_V2	UC093	Crossover	NET-EN
UC093_LW_V3	UC093	Exit	COCP
UC094_LW_V1	UC094	Screening	NET-EN
UC094_LW_V2	UC094	Crossover	NuvaRing
UC094_LW_V3	UC094	Exit	NET-EN
UC095_LW_V1	UC095	Screening	NET-EN
UC095_LW_V2	UC095	Crossover	NuvaRing
UC095_LW_V3	UC095	Exit	NET-EN
UC096_LW_V1	UC096	Screening	None
UC096_LW_V2	UC096	Crossover	NuvaRing
UC096_LW_V3	UC096	Exit	NET-EN
UC098_LW_V1	UC098	Screening	NET-EN
UC099_LW_V1	UC099	Screening	DMPA
UC099_LW_V2	UC099	Crossover	NET-EN
UC099_LW_V3	UC099	Exit	NuvaRing
UC101_LW_V1	UC101	Screening	NET-EN
UC101_LW_V2	UC101	Crossover	NET-EN
UC101_LW_V3	UC101	Exit	COCP
UC102_LW_V1	UC102	Screening	DMPA
UC104_LW_V1	UC104	Screening	COCP
UC104_LW_V2	UC104	Crossover	NET-EN
UC104_LW_V3	UC104	Exit	NuvaRing
UC106_LW_V1	UC106	Screening	NET-EN
UC106_LW_V2	UC106	Crossover	NET-EN
UC106_LW_V3	UC106	Exit	NuvaRing
UC107_LW_V1	UC107	Screening	DMPA
UC107_LW_V2	UC107	Crossover	NET-EN
UC109_LW_V1	UC109	Screening	COCP
UC109_LW_V2	UC109	Crossover	NET-EN
UC109_LW_V3	UC109	Exit	NET-EN
UC110_LW_V1	UC110	Screening	None
UC111_LW_V1	UC111	Screening	NET-EN
UC112_LW_V1	UC112	Screening	NET-EN
UC113_LW_V1	UC113	Screening	NET-EN
UC113_LW_V2	UC113	Crossover	NuvaRing
UC113_LW_V3	UC113	Exit	NET-EN
UC114_LW_V1	UC114	Screening	DMPA
UC114_LW_V2	UC114	Crossover	NET-EN
UC114_LW_V3	UC114	Exit	NET-EN
UC115_LW_V1	UC115	Screening	NET-EN
UC115_LW_V2	UC115	Crossover	NET-EN
UC115_LW_V3	UC115	Exit	NuvaRing
UC117_LW_V1	UC117	Screening	DMPA
UC118_LW_V1	UC118	Screening	NET-EN
UC119_LW_V1	UC119	Screening	NET-EN
UC119_LW_V2	UC119	Crossover	NET-EN
UC119_LW_V3	UC119	Exit	NuvaRing
UC120_LW_V1	UC120	Screening	DMPA
UC120_LW_V2	UC120	Crossover	NET-EN
UC120_LW_V3	UC120	Exit	NuvaRing
UC122_LW_V1	UC122	Screening	NET-EN
UC122_LW_V2	UC122	Crossover	NET-EN
UC122_LW_V3	UC122	Exit	NuvaRing
UC125_LW_V1	UC125	Screening	None
UC125_LW_V2	UC125	Crossover	NET-EN
UC125_LW_V3	UC125	Exit	NET-EN
UC126_LW_V1	UC126	Screening	NET-EN
UC127_LW_V1	UC127	Screening	None
UC127_LW_V2	UC127	Crossover	NuvaRing
UC127_LW_V3	UC127	Exit	NET-EN
UC128_LW_V1	UC128	Screening	NET-EN
UC128_LW_V2	UC128	Crossover	NET-EN
UC128_LW_V3	UC128	Exit	NuvaRing
UC129_LW_V1	UC129	Screening	None
UC129_LW_V2	UC129	Crossover	NET-EN
UC129_LW_V3	UC129	Exit	NuvaRing
UC130_LW_V1	UC130	Screening	NET-EN
UC130_LW_V2	UC130	Crossover	COCP
UC130_LW_V3	UC130	Exit	NuvaRing
UC131_LW_V1	UC131	Screening	DMPA
UC131_LW_V2	UC131	Crossover	NET-EN
UC132_LW_V2	UC132	Crossover	COCP
UC133_LW_V1	UC133	Screening	COCP
UC134_LW_V1	UC134	Screening	None
UC136_LW_V1	UC136	Screening	NET-EN
UC137_LW_V1	UC137	Screening	DMPA
UC137_LW_V2	UC137	Crossover	COCP
UC138_LW_V1	UC138	Screening	NET-EN
UC138_LW_V2	UC138	Crossover	COCP
UC139_LW_V1	UC139	Screening	NET-EN
UC139_LW_V2	UC139	Crossover	NuvaRing
UC139_LW_V3	UC139	Exit	NET-EN
UC140_LW_V1	UC140	Screening	COCP
UC140_LW_V2	UC140	Crossover	NuvaRing
UC140_LW_V3	UC140	Exit	NET-EN
UC141_LW_V1	UC141	Screening	None
UC141_LW_V3	UC141	Exit	NET-EN
UC143_LW_V1	UC143	Screening	NET-EN
UC143_LW_V2	UC143	Crossover	NuvaRing
UC143_LW_V3	UC143	Exit	NET-EN
UC144_LW_V1	UC144	Screening	None
UC144_LW_V2	UC144	Crossover	COCP
UC145_LW_V1	UC145	Screening	Implanon
UC145_LW_V2	UC145	Crossover	NET-EN
UC147_LW_V1	UC147	Screening	NET-EN
UC147_LW_V2	UC147	Crossover	NuvaRing
UC147_LW_V3	UC147	Exit	NET-EN
UC149_LW_V1	UC149	Screening	NET-EN
UC149_LW_V2	UC149	Crossover	COCP
UC149_LW_V3	UC149	Exit	NuvaRing
UC155_LW_V1	UC155	Screening	Implanon
UC155_LW_V2	UC155	Crossover	NET-EN
UC155_LW_V3	UC155	Exit	NuvaRing
UC156_LW_V1	UC156	Screening	NET-EN
UC156_LW_V2	UC156	Crossover	COCP
UC156_LW_V3	UC156	Exit	NuvaRing
UC157_LW_V1	UC157	Screening	NET-EN
UC157_LW_V2	UC157	Crossover	NET-EN
UC157_LW_V3	UC157	Exit	NuvaRing
UC158_LW_V1	UC158	Screening	NET-EN
UC158_LW_V2	UC158	Crossover	COCP
UC158_LW_V3	UC158	Exit	NuvaRing
UC159_LW_V3	UC159	Exit	NET-EN
UC160_LW_V1	UC160	Screening	None
UC160_LW_V2	UC160	Crossover	NET-EN
UC160_LW_V3	UC160	Exit	COCP
UC161_LW_V1	UC161	Screening	DMPA
UC161_LW_V2	UC161	Crossover	COCP
UC162_LW_V1	UC162	Screening	NET-EN
UC163_LW_V1	UC163	Screening	DMPA
UC163_LW_V2	UC163	Crossover	COCP
UC164_LW_V2	UC164	Crossover	NET-EN
UC164_LW_V3	UC164	Exit	NuvaRing
UC165_LW_V1	UC165	Screening	COCP
UC165_LW_V2	UC165	Crossover	NET-EN
UC165_LW_V3	UC165	Exit	NuvaRing
UC166_LW_V1	UC166	Screening	None
UC167_LW_V1	UC167	Screening	NET-EN
UC167_LW_V2	UC167	Crossover	NET-EN
UC167_LW_V3	UC167	Exit	NuvaRing
UC170_LW_V1	UC170	Screening	NET-EN
UC170_LW_V2	UC170	Crossover	NuvaRing
UC170_LW_V3	UC170	Exit	NET-EN
UC171_LW_V1	UC171	Screening	Implanon
UC171_LW_V2	UC171	Crossover	NuvaRing
UC172_LW_V1	UC172	Screening	None
UC172_LW_V2	UC172	Crossover	NET-EN
UC172_LW_V3	UC172	Exit	NET-EN
UC173_LW_V1	UC173	Screening	NET-EN
UC174_LW_V1	UC174	Screening	None
UC177_LW_V1	UC177	Screening	None
UC177_LW_V2	UC177	Crossover	NET-EN
UC179_LW_V1	UC179	Screening	NET-EN

## Sheet: Supplementary Figure 3
Sample ID	PID	VISIT	IL-1b	IL-6	IL-17A	IL-17F	IL-21	IL-22	IL-23	IL-25	IL-31	IL-33	IFN-y	sCD40L	TNF-a
UC003_LW_V1	UC003	Screening	31.63	0.44	1.10	19.47	14.34	7.42	10.95	0.06	31.26	7.58	3.42	1.65	4.62
UC003_LW_V2	UC003	Crossover	104.15	1.38	1.40	9	7.60	11.58	11.90	0.005	26.07	7	1.06	3.43	1.14
UC003_LW_V3	UC003	Exit	10.36	0.71	0.80	3.4	9.42	6.04	10.01	0.005	28.65	5.25	2.38	0.07	0.13
UC007_LW_V1	UC007	Screening	33.88	1.01	1.325	4.91	0.01	5.685	9.08	0.005	7.675	3.21	1.71	0.07	0.65
UC007_LW_V2	UC007	Crossover	258.58	2.84	2.01	10.33	14.34	7.42	14.78	0.59	91.83	12.28	3.78	6.4	2.36
UC007_LW_V3	UC007	Exit	752.55	56.43	8.74	12.43	38.56	17.54	27.78	1.72	126.6	26.61	13.83	28.04	9.23
UC008_LW_V1	UC008	Screening	6.03	0.59	3.82	0.34	0.01	6.73	10.95	0.005	26.07	2.92	1.06	0.07	0.05
UC008_LW_V2	UC008	Crossover	232.21	2.13	22.75	143.42	20.24	179.77	12.85	0.41	42.02	12.28	6.74	8.21	1.98
UC008_LW_V3	UC008	Exit	112.38	0.98	1.63	3.4	11.13	7.08	9.07	0.14	31.26	8.75	3.07	3.43	0.89
UC009_LW_V1	UC009	Screening	0.25	0.23	1.02	0.34	3.30	1.07	10.95	0.005	21.03	5.25	3.07	0.07	0.01
UC009_LW_V2	UC009	Crossover	0.12	0.05	0.11	0.34	0.01	0.1	7.22	0.005	1.55	0.23	0.05	0.07	0.01
UC009_LW_V3	UC009	Exit	25.89	25.33	0.99	0.34	0.01	2.54	10.95	0.005	11.50	7.58	0.05	0.07	3.48
UC010_LW_V1	UC010	Screening	384.62	7.25	4.18	14.64	41.71	17.61	44.5	2.86	222.94	60.49	11.47	40.8	7.41
UC013_LW_V1	UC013	Screening	1.31	0.11	1.17	0.34	0.01	3.95	3.60	0.005	26.07	2.92	0.05	0.07	0.05
UC013_LW_V2	UC013	Crossover	18.23	5.08	1.48	0.34	0.01	4.65	7.22	0.41	21.03	4.66	0.05	0.07	0.35
UC013_LW_V3	UC013	Exit	0.13	0.11	0.72	0.34	5.61	4.65	9.07	0.005	11.50	2.92	1.06	0.07	0.01
UC015_LW_V1	UC015	Screening	0.65	0.11	1.02	0.34	0.01	4.65	9.07	0.005	21.03	2.92	1.06	0.07	0.01
UC015_LW_V2	UC015	Crossover	14.84	2.03	1.48	0.34	0.01	6.73	7.22	0.005	13.80	1.76	1.71	0.07	0.09
UC015_LW_V3	UC015	Exit	71.25	1.07	1.44	6.37	17.76	7.765	12.85	0.2075	42.07	9.34	3.98	3.28	2.28
UC016_LW_V1	UC016	Screening	390.63	2.71	2.67	7.14	24.39	13.67	16.73	0.98	73.62	17.02	5.98	8.81	14.7
UC016_LW_V2	UC016	Crossover	68.43	0.59	1.25	0.34	11.13	6.04	9.07	0.005	26.07	7.58	2.72	0.07	2.04
UC016_LW_V3	UC016	Exit	1.93	2.19	1.17	0.34	0.01	5	10.01	0.005	11.50	8.17	1.06	0.07	0.59
UC018_LW_V1	UC018	Screening	0.27	0.17	0.87	0.34	7.60	4.65	5.40	0.005	21.03	1.76	1.06	0.07	0.01
UC018_LW_V2	UC018	Crossover	0.15	0.17	0.65	0.34	0.01	2.54	8.15	0.005	26.07	3.50	1.06	0.07	0.01
UC018_LW_V3	UC018	Exit	1.09	0.23	1.86	0.34	0.01	6.73	7.22	0.005	21.03	4.08	1.06	0.07	0.01
UC019_LW_V1	UC019	Screening	10.64	1.015	2.1	3.74	5.57	2.375	7.69	0.1025	19.065	2.74	0.555	1.16	0.09
UC019_LW_V2	UC019	Crossover	0.34	0.05	0.23	0.34	0.01	0.1	7.22	0.005	1.55	0.23	0.05	0.07	0.01
UC019_LW_V3	UC019	Exit	0.65	0.56	0.80	0.34	0.01	0.1	7.22	0.005	3.10	2.92	0.05	0.07	0.01
UC021_LW_V1	UC021	Screening	21.79	3.3	1.33	0.34	7.60	2.54	9.07	0.005	16.16	4.66	0.05	0.07	0.13
UC021_LW_V2	UC021	Crossover	19.83	2.26	1.82	0.34	0.01	6.73	10.95	0.005	21.03	4.08	3.07	0.39	0.89
UC021_LW_V3	UC021	Exit	966.1	7.46	14.73	637.37	45.87	207.76	80.04	1.49	94.92	23.6	11.02	11.56	46.15
UC022_LW_V1	UC022	Screening	1.63	0.95	0.95	0.34	3.30	2.54	7.22	0.005	21.03	1.76	0.45	0.07	0.01
UC022_LW_V2	UC022	Crossover	109.08	1.78	1.25	0.34	0.01	5.69	10.95	0.005	16.16	6.41	0.05	0.07	0.69
UC022_LW_V3	UC022	Exit	7.19	2.1	0.95	0.34	0.01	1.45	7.22	0.005	1.55	5.25	0.05	0.07	0.49
UC023_LW_V1	UC023	Screening	5.92	2.38	1.14	0.34	0.01	0.1	4.50	0.005	1.55	0.23	0.05	0.07	0.01
UC023_LW_V2	UC023	Crossover	5.71	0.23	1.14	0.34	11.13	1.82	9.07	0.005	21.03	4.08	0.45	0.07	0.01
UC023_LW_V3	UC023	Exit	3.19	1.56	0.87	0.34	0.01	0.1	12.85	0.005	18.57	4.08	1.06	0.07	0.01
UC024_LW_V1	UC024	Screening	0.20	0.17	0.80	0.34	11.13	2.18	7.22	0.005	16.16	4.08	1.71	0.07	0.01
UC024_LW_V2	UC024	Crossover	29.81	0.47	1.06	0.34	7.60	6.04	9.07	0.005	21.03	4.08	1.38	0.07	0.22
UC024_LW_V3	UC024	Exit	3.04	0.65	1.55	0.34	0.01	3.95	7.22	0.005	1.55	0.23	0.05	0.07	0.01
UC025_LW_V1	UC025	Screening	34.155	1.33	2.225	7.365	3.61	10.11	0.12	0.285	41.31	7.49	2.18	4.33	3.39
UC025_LW_V2	UC025	Crossover	56.24	9.28	2.05	0.34	4.35	7.54	0.12	0.005	55.49	2.69	1.71	5.99	0.78
UC028_LW_V1	UC028	Screening	754.62	0.83	36.28	40.81	32.28	24.35	16.73	0.77	44.78	11.69	4.14	2.25	3.03
UC028_LW_V2	UC028	Crossover	49.67	0.47	2.63	10.08	0.01	8.11	12.85	0.005	9.27	1.18	1.06	0.39	0.01
UC028_LW_V3	UC028	Exit	608.05	77.395	13.46	14.935	42.095	29.465	19.685	0.43	76.755	14.06	5.24	11.585	17.025
UC029_LW_V1	UC029	Screening	223.14	12.32	2.04	7.86	11.82	8.49	7.00	0.67	50.14	18.31	1.22	3.34	9.01
UC029_LW_V2	UC029	Crossover	38.42	2.62	0.04	0.34	0.01	0.1	0.12	0.005	1.55	0.23	0.35	0.07	1.46
UC033_LW_V1	UC033	Screening	142.55	1.31	1.48	7.14	25.74	11.93	12.85	0.50	76.62	14.65	5.24	12.18	1.72
UC033_LW_V2	UC033	Crossover	26.34	0.47	1.02	14.5	18.81	6.04	0.12	0.41	5.05	1.76	0.17	0.07	0.89
UC033_LW_V3	UC033	Exit	213.34	1.01	1.94	0.34	28.39	7.42	5.40	0.06	28.65	9.93	2.72	2.84	0.40
UC035_LW_V1	UC035	Screening	0.565	0.01	0.31	0.34	0.01	3.055	0.12	0.005	4.875	0.23	0.57	0.07	0.085
UC036_LW_V1	UC036	Screening	0.18	0.50	1.16	0.34	7.92	6.8	0.12	0.18	65.77	5.50	1.71	7.46	0.40
UC036_LW_V2	UC036	Crossover	0.10	0.39	1.08	0.34	7.92	6.06	0.12	0.08	93.48	3.65	1.71	7.95	0.15
UC036_LW_V3	UC036	Exit	231.43	12.33	8.74	104.3	11.43	73.73	3.15	0.59	114.5	12.37	5.26	14.82	2.03
UC037_LW_V1	UC037	Screening	603.74	33.09	5.55	124.43	9.85	131.18	52.81	1.36	82.61	16.76	3.5	20.3	66.26
UC037_LW_V2	UC037	Crossover	2.61	0.77	0.62	0.34	0.01	0.1	0.12	0.005	1.55	0.23	0.05	0.07	0.01
UC038_LW_V1	UC038	Screening	0.88	0.46	1.8	5.42	4.35	9.05	0.12	0.13	72.66	5.50	3.83	8.97	0.28
UC038_LW_V2	UC038	Crossover	0.12	0.32	1.56	0.34	4.35	6.43	0.12	0.005	52.09	3.65	2.06	8.46	0.15
UC038_LW_V3	UC038	Exit	51.95	1.22	31.02	6.92	9.68	13.64	0.12	0.29	65.77	5.50	4.9	8.97	3.52
UC039_LW_V1	UC039	Screening	52.575	7.1	1.125	4.16	7.785	6.11	3.08	0.52	41.71	15.185	3.09	4.705	4.925
UC039_LW_V2	UC039	Crossover	7.15	2.84	0.31	0.34	0.01	3.69	0.12	0.005	8.20	0.23	1.01	0.07	1.84
UC040_LW_V1	UC040	Screening	3.02	0.46	1.56	0.34	4.35	6.06	0.12	0.08	52.09	5.50	3.12	7.95	0.15
UC040_LW_V2	UC040	Crossover	110.76	1.33	1.64	8.19	18.33	9.8	3.15	0.88	114.5	17.23	5.98	13.45	2.4
UC040_LW_V3	UC040	Exit	28.07	0.99	2.31	0.34	7.92	6.8	0.12	0.08	86.52	7.28	4.54	6.96	1.16
UC041_LW_V1	UC041	Screening	1.15	0.46	1.97	0.34	4.35	5.32	0.12	0.005	65.77	3.65	1.71	5.52	0.02
UC041_LW_V2	UC041	Crossover	2.74	0.46	5.18	46.4	9.68	28.7	0.12	0.08	86.52	3.65	1.71	8.46	0.15
UC041_LW_V3	UC041	Exit	2.15	0.53	1.40	0.34	6.15	10.56	0.12	0.08	86.52	3.65	4.54	9.48	0.28
UC042_LW_V1	UC042	Screening	178.165	26.58	6.195	2.745	13.16	6.065	1.635	0.49	93.495	9.86	5.44	29.47	18.23
UC042_LW_V2	UC042	Crossover	39.45	2.04	1.64	6.92	6.15	6.06	0.12	0.18	65.77	7.28	2.77	6.96	4.5
UC042_LW_V3	UC042	Exit	1661.25	63.23	10.85	15.83	7.92	14.41	20.66	0.005	65.77	30.28	13.28	20.49	3.39
UC044_LW_V1	UC044	Screening	2.7	0.53	1.89	0.34	2.53	6.06	0.12	0.005	52.09	3.65	1.02	6.47	0.02
UC044_LW_V2	UC044	Crossover	105.74	6.96	106.21	607.31	11.43	184.24	24.61	0.49	86.52	12.37	5.26	13.73	1.53
UC044_LW_V3	UC044	Exit	1350.23	140.08	17.98	175.29	30.17	77.15	28.48	2.23	196.4	38.37	13.28	30.08	122.84
UC045_LW_V1	UC045	Screening	0.53	0.46	1.24	0.34	6.15	4.59	0.12	0.13	58.91	3.65	1.02	6.23	0.28
UC045_LW_V2	UC045	Crossover	0.365	0.28	2.135	8.285	3.08	2.895	0.12	0.005	31.88	0.23	0.195	4.165	0.045
UC045_LW_V3	UC045	Exit	170.495	3.8	2.075	26.005	22.33	19.775	37.995	0.88	94.2	27.57	10.97	13.06	15.345
UC046_LW_V1	UC046	Screening	0.24	0.24	1.08	0.34	7.92	3.87	0.12	0.005	45.30	1.68	1.71	5.52	0.08
UC046_LW_V2	UC046	Crossover	12.69	0.46	6.79	11.33	6.15	15.58	0.12	0.005	58.91	0.23	1.71	7.21	3.52
UC046_LW_V3	UC046	Exit	1.22	0.68	1.24	0.34	4.35	4.59	0.12	0.08	52.09	1.68	1.37	6.47	0.15
UC047_LW_V1	UC047	Screening	4176.84	25.89	115.67	105.87	26.81	108.73	101.32	1.27	114.5	18.81	8.15	19.05	171.61
UC047_LW_V2	UC047	Crossover	27.31	37.08	2.1	2.02	11.43	8.29	5.64	0.39	58.91	20.38	3.83	8.46	9.8
UC047_LW_V3	UC047	Exit	NA	NA	NA	NA	NA	NA	NA	NA	NA	NA	NA	NA	NA
UC048_LW_V1	UC048	Screening	0.045	0.12	0.94	0.34	7.02	4.65	0.59	0.005	61.375	2.045	0.935	2.56	0.045
UC048_LW_V2	UC048	Crossover	0.79	0.32	0.93	0.34	2.53	3.87	0.12	0.005	38.55	3.65	1.71	5.05	0.02
UC048_LW_V3	UC048	Exit	0.05	0.24	0.85	0.34	2.53	3.16	0.12	0.005	45.30	1.68	0.34	5.52	0.15
UC049_LW_V1	UC049	Screening	25.83	2.09	0.93	15.35	0.01	9.27	0.60	0.36	29.84	9.48	2.27	0.45	1.3
UC051_LW_V1	UC051	Screening	7.28	1.1	0.85	0.34	4.35	3.87	0.12	0.005	58.91	1.68	1.02	5.99	0.15
UC051_LW_V2	UC051	Crossover	0.87	0.76	1.08	0.34	5.25	6.06	0.12	0.005	65.77	1.68	1.71	7.95	0.28
UC051_LW_V3	UC051	Exit	79.72	7.3	6.02	5.42	13.17	9.8	0.12	0.39	72.66	9.01	12.91	7.95	1.03
UC053_LW_V1	UC053	Screening	73.53	1.78	2.27	6.66	12.12	8.65	44.01	1.305	60.11	6.83	4.16	7.28	1.14
UC053_LW_V2	UC053	Crossover	0.26	0.205	1.07	2.99	2.215	4.14	0.59	0.005	17.905	0.97	0.05	0.825	0.115
UC053_LW_V3	UC053	Exit	449.87	2.96	2.74	23.08	28.49	16.75	12.40	1.47	157.01	26.52	8.15	20.49	36.97
UC055_LW_V1	UC055	Screening	2.46	1.53	1.24	0.34	0.64	3.16	0.12	0.005	52.09	1.68	0.34	5.52	0.02
UC055_LW_V2	UC055	Crossover	56.77	1.41	1.8	6.92	9.68	7.54	0.24	0.29	65.77	9.01	2.41	9.74	1.78
UC055_LW_V3	UC055	Exit	11.41	0.46	1.24	0.34	6.15	2.10	0.12	0.005	55.49	2.69	2.41	5.52	0.15
UC056_LW_V1	UC056	Screening	0.28	0.32	1.08	0.34	2.53	4.23	0.12	0.005	58.91	1.68	0.05	6.96	0.01
UC056_LW_V2	UC056	Crossover	62.32	141.86	3.86	4.835	9.66	6.985	0.12	0.26	79.69	8.995	2.085	11.42	2.09
UC056_LW_V3	UC056	Exit	2.99	0.32	0.85	0.34	2.53	2.80	0.12	0.005	45.30	0.23	0.34	5.75	0.01
UC057_LW_V1	UC057	Screening	0.08	0.32	1.00	0.34	4.35	2.45	0.12	0.005	41.92	0.23	1.02	4.81	0.15
UC057_LW_V2	UC057	Crossover	0.05	0.28	0.85	0.34	2.53	2.45	0.12	0.005	58.91	3.65	0.34	6.96	0.01
UC057_LW_V3	UC057	Exit	1.13	0.28	1.00	0.34	4.35	4.59	0.12	0.005	45.30	3.65	1.02	6.47	0.28
UC058_LW_V1	UC058	Screening	117.23	1.45	2.39	5.42	25.12	12.86	7.98	1.37	121.55	26.52	7.43	18.76	2.16
UC058_LW_V2	UC058	Crossover	86.64	6.79	38.34	12.24	7.92	6.8	0.12	0.08	72.66	10.71	2.41	6.96	1.03
UC058_LW_V3	UC058	Exit	3.66	0.57	1.64	0.34	2.495	4.06	0.12	0.0125	52.105	4.575	1.71	6.715	0.115
UC059_LW_V1	UC059	Screening	217.18	40.75	5.55	19.54	20.89	17.53	5.64	0.88	107.48	14.01	3.12	19.05	12.35
UC059_LW_V2	UC059	Crossover	50.9	4.44	3.53	0.34	6.15	4.59	0.12	0.005	58.91	3.65	2.41	7.46	1.03
UC059_LW_V3	UC059	Exit	0.28	0.32	1.00	0.34	4.35	4.59	0.12	0.08	52.09	1.68	1.02	6.96	0.02
UC062_LW_V1	UC062	Screening	1.05	0.61	1.20	0.34	0.01	1.76	0.12	0.005	45.30	0.23	0.34	4.58	0.01
UC062_LW_V2	UC062	Crossover	131.65	20.89	3.8	11.33	20.04	11.71	14.52	1.18	132.14	24.24	8.15	16.21	6.21
UC062_LW_V3	UC062	Exit	0.79	0.46	1.08	0.34	4.35	4.59	0.12	0.08	45.30	8.15	1.71	5.99	0.15
UC063_LW_V1	UC063	Screening	2.33	0.645	1.625	3.63	20.6	20.325	27.97	1.1875	62.34	7.93	4.78	7.5	1.77
UC063_LW_V2	UC063	Crossover	58.76	2.355	2.085	10.55	41.385	34.27	49.795	1.42	75.87	15.72	10.585	11.67	3.905
UC063_LW_V3	UC063	Exit	20.27	3.13	1.08	0.34	2.53	3.87	0.12	0.005	58.91	1.68	1.02	7.21	0.15
UC065_LW_V1	UC065	Screening	8039.31	100.6	5.74	18.9	43.48	13.64	37.86	2.79	192.81	33.98	21.82	27.03	271.25
UC065_LW_V2	UC065	Crossover	170.08	100.39	3.49	8.19	20.04	9.8	3.15	0.69	93.48	10.71	4.54	22.25	62.93
UC065_LW_V3	UC065	Exit	9.58	0.53	1.08	0.34	4.35	3.87	0.12	0.005	58.91	0.23	0.34	5.52	0.28
UC066_LW_V1	UC066	Screening	1.01	0.92	1.19	0.67	7.94	6.36	0.12	0.37	35.63	3.48	2.23	0.90	0.54
UC066_LW_V2	UC066	Crossover	75.295	49.725	2.69	6.355	12.115	7.73	7.49	0.545	49.27	6.405	3.255	2.24	1.285
UC066_LW_V3	UC066	Exit	16.41	12.75	5.73	11.58	10.74	10.93	1.42	0.12	35.63	8.04	2.64	3.95	0.75
UC067_LW_V1	UC067	Screening	7.52	1.03	2	8.88	13.49	9.1	9.41	0.18	35.63	11.15	3.46	0.13	0.75
UC067_LW_V2	UC067	Crossover	NA	NA	NA	NA	NA	NA	NA	NA	NA	NA	NA	NA	NA
UC067_LW_V3	UC067	Exit	36.71	6.59	6.06	13.92	10.74	6.36	0.12	0.24	40.2	5.85	8.29	9.22	9.4
UC068_LW_V1	UC068	Screening	8039.31	32.105	46.625	62.38	28.54	37.665	31.71	1.66	142.01	23.74	7.665	26.25	22.835
UC068_LW_V2	UC068	Crossover	8039.31	17.125	23.895	43.075	25.855	16.865	17.93	0.77	71.15	17.76	3.8	14.275	19.96
UC068_LW_V3	UC068	Exit	0.49	0.59	1.54	5.42	10.74	10.47	1.42	0.43	35.63	5.85	3.05	1.29	0.61
UC069_LW_V1	UC069	Screening	5.88	0.29	0.31	0.34	1.05	2.86	0.12	0.12	8.20	5.01	1.43	0.07	0.04
UC070_LW_V1	UC070	Screening	2.865	1.085	3.825	12.64	38.2	15.925	28.845	2.35	89.38	20.6	41.3	9.785	2.01
UC070_LW_V2	UC070	Crossover	0.24	0.59	0.72	8.88	7.94	5.9	0.12	0.31	53.79	3.48	3.46	0.13	0.32
UC070_LW_V3	UC070	Exit	0.33	0.48	0.84	2.92	7.94	3.60	1.42	0.49	26.41	5.85	2.64	0.07	0.17
UC071_LW_V1	UC071	Screening	9.52	2.62	0.20	0.34	0.01	2.86	0.12	0.005	8.20	0.23	0.05	0.07	0.86
UC071_LW_V2	UC071	Crossover	0.04	0.01	0.04	0.34	0.01	2.01	0.12	0.005	1.55	0.23	0.05	0.07	0.04
UC072_LW_V1	UC072	Screening	14.545	4.35	1.225	8.5	8.625	7.735	3.495	0.43	42.265	6.805	2.015	0.07	3.155
UC072_LW_V2	UC072	Crossover	4.11	0.48	0.84	9.6	10.74	4.52	5.57	0.24	17.06	3.48	1.81	0.07	1.87
UC072_LW_V3	UC072	Exit	125.32	1.99	2.7	15.88	32.32	15.95	15.13	1.60	134.36	28.14	8.61	16.41	3.58
UC073_LW_V1	UC073	Screening	220.55	4.27	3.77	17.93	51.89	23.16	23.72	2.61	201.84	41.55	16.93	36.78	6.38
UC073_LW_V2	UC073	Crossover	0.35	0.48	1.08	2.92	10.74	8.19	1.42	0.60	40.2	5.85	1.81	0.07	0.47
UC073_LW_V3	UC073	Exit	0.19	0.48	0.90	2.92	7.94	8.19	0.12	0.24	44.75	3.48	1.81	0.90	0.17
UC074_LW_V1	UC074	Screening	60.36	8.28	7.28	8.88	18.86	10.93	9.41	0.72	44.75	12.14	5.09	6.21	1.73
UC074_LW_V2	UC074	Crossover	59.91	8.58	4.5	16.99	30.58	14.56	27.15	1.71	133.09	21.5	9.08	7.72	5.47
UC074_LW_V3	UC074	Exit	27.08	13.87	1.31	0.34	10.74	0.81	1.42	0.24	26.41	6.96	1.81	12.22	29.78
UC075_LW_V1	UC075	Screening	0.04	0.01	0.20	0.34	0.01	0.20	0.12	0.005	1.55	0.23	0.13	0.07	0.01
UC075_LW_V2	UC075	Crossover	4.87	0.02	0.31	0.80	0.01	1.13	0.12	0.005	8.20	0.23	0.13	0.07	0.16
UC076_LW_V1	UC076	Screening	1.69	0.48	1.54	2.92	5.06	10.93	0.12	0.24	26.41	12.14	2.64	0.90	0.47
UC076_LW_V2	UC076	Crossover	23.18	8.28	2	16.01	13.49	14.56	0.12	0.49	44.75	10.13	4.68	9.97	0.9
UC076_LW_V3	UC076	Exit	0.58	0.48	1.66	16.5	7.94	11.84	0.12	0.24	31.04	4.69	2.64	0.90	0.47
UC077_LW_V1	UC077	Screening	0.47	0.59	1.43	6.4	3.58	9.1	0.12	0.37	53.79	5.85	4.28	0.07	0.47
UC077_LW_V2	UC077	Crossover	NA	NA	NA	NA	NA	NA	NA	NA	NA	NA	NA	NA	NA
UC077_LW_V3	UC077	Exit	12.13	8.87	1.08	7.29	7.94	8.19	1.42	0.37	26.41	8.04	1.81	0.13	0.75
UC079_LW_V1	UC079	Screening	93.59	96.48	2.07	8.83	22.205	10.415	11.69	0.935	93.47	17.895	4.69	7.47	35.615
UC079_LW_V2	UC079	Crossover	8039.31	100.73	6.06	22.23	51.89	30.82	33.9	3.07	227.35	50.88	23.52	41.97	11.75
UC079_LW_V3	UC079	Exit	8039.31	40.96	5.11	22.23	71.33	23.61	32.23	3.43	273.84	56.93	20.82	39.74	8.44
UC081_LW_V1	UC081	Screening	113.1	3.25	1.66	5.03	17.51	10.43	13.04	0.83	63.28	21.33	5.73	10.04	6.3
UC082_LW_V1	UC082	Screening	8.98	1.68	5.62	8.88	7.94	6.36	1.42	0.37	35.63	0.73	1.81	2.43	0.9
UC082_LW_V2	UC082	Crossover	85.49	64.34	6.62	7.29	16.19	8.65	5.57	0.37	62.77	10.13	4.28	3.95	2.28
UC082_LW_V3	UC082	Exit	4.81	0.92	2.06	2.92	10.74	6.36	0.12	0.31	26.41	3.48	2.23	0.90	0.47
UC083_LW_V1	UC083	Screening	0.16	0.01	0.08	0.34	0.01	2.86	0.12	0.005	1.55	0.23	0.58	0.07	0.01
UC083_LW_V2	UC083	Crossover	6.12	1.4	0.73	0.34	0.01	1.13	0.12	0.005	1.55	0.23	0.13	0.07	0.04
UC084_LW_V1	UC084	Screening	0.31	0.41	0.74	0.34	4.33	5.55	0.55	0.04	26.10	1.31	1.07	0.60	0.29
UC084_LW_V2	UC084	Crossover	0.10	0.36	0.49	0.34	6.51	2.67	0.12	0.005	1.55	0.73	0.05	0.07	0.17
UC084_LW_V3	UC084	Exit	50.72	13.38	5.95	26.03	16.19	27.22	1.42	0.60	44.75	8.04	3.46	12.97	1.25
UC086_LW_V1	UC086	Screening	10.29	0.76	5.39	7.29	7.94	10.93	0.12	0.12	17.06	3.48	1.81	0.07	0.61
UC086_LW_V2	UC086	Crossover	523.47	10.94	5.17	22.23	41.96	16.38	27.15	1.6	150.39	40.75	12.63	20.8	8.7
UC086_LW_V3	UC086	Exit	8039.31	20.74	14.64	36.31	78.52	32.62	51.9	4.75	294.87	73.72	21.59	52.34	31.96
UC087_LW_V1	UC087	Screening	0.75	0.48	4.83	12.79	5.06	4.52	0.12	0.24	26.41	5.85	2.64	0.13	0.47
UC087_LW_V2	UC087	Crossover	0.585	0.42	1.34	2.88	6.5	2.205	0.77	0.18	26.105	3.29	1.37	0.07	0.395
UC087_LW_V3	UC087	Exit	1.36	0.59	1.08	2.92	10.74	6.36	0.12	0.12	31.04	5.85	1.81	1.67	0.17
UC089_LW_V1	UC089	Screening	0.68	0.48	7.67	41.04	7.94	31.27	0.12	0.24	35.63	8.04	3.46	0.90	0.47
UC089_LW_V2	UC089	Crossover	0.26	0.48	0.84	2.92	7.94	4.52	1.42	0.37	17.06	3.48	1.81	0.07	0.32
UC089_LW_V3	UC089	Exit	0.38	0.48	4.27	33.32	13.49	24.52	5.57	0.37	44.75	8.04	2.64	1.67	0.61
UC090_LW_V1	UC090	Screening	541.15	83.85	5.24	9.69	40.88	19.83	24.72	2	172.19	37.64	26.17	30.31	23.75
UC091_LW_V1	UC091	Screening	7.265	12.73	1.165	1.63	7.45	7.03	0.59	0.1875	30.7	25.52	1.29	7.625	0.83
UC091_LW_V2	UC091	Crossover	0.35	0.36	0.84	0.34	10.74	8.19	0.12	0.24	26.41	3.48	1.81	0.07	0.32
UC091_LW_V3	UC091	Exit	12.38	4.65	0.785	1.63	4.01	6.445	4.285	0.1875	23.795	2.795	2.81	10.72	0.765
UC092_LW_V1	UC092	Screening	13.56	2.31	2.12	8.88	10.74	6.36	3.56	0.37	7.46	0.73	3.46	0.07	0.83
UC092_LW_V2	UC092	Crossover	8039.31	154.355	6.9	18.915	45.665	19.585	18.02	1.47	131.135	25.98	52.265	32.86	122.315
UC092_LW_V3	UC092	Exit	3.29	0.81	1.66	0.34	5.06	4.06	3.56	0.005	17.06	0.73	3.05	0.13	0.32
UC093_LW_V1	UC093	Screening	0.1	0.38	0.99	2.32	3.3	8.13	0.77	0.2475	35.415	3.04	1.25	0.87	0.38
UC093_LW_V2	UC093	Crossover	0.13	0.48	1.31	0.34	12.12	7.28	3.56	0.12	17.06	8.04	2.64	0.07	0.32
UC093_LW_V3	UC093	Exit	2.65	0.48	1.31	7.29	10.74	8.19	0.12	0.37	35.63	5.85	5.09	0.13	0.68
UC094_LW_V1	UC094	Screening	1.65	0.48	1.66	12.79	5.06	15.02	0.12	0.37	17.06	0.73	2.64	0.07	0.24
UC094_LW_V2	UC094	Crossover	58.57	12.5	8.11	86.89	13.49	35.77	1.42	0.49	12.30	5.85	3.46	0.07	0.61
UC094_LW_V3	UC094	Exit	23.8	0.92	1.08	7.29	16.19	8.65	5.57	0.24	26.41	8.04	3.87	0.07	1.04
UC095_LW_V1	UC095	Screening	624.03	3.35	53.5	814.72	39.46	69.31	30.54	2.03	115.7	35.11	12.24	17.45	12.64
UC095_LW_V2	UC095	Crossover	88.02	4.24	11.475	48.435	21.365	20.435	10.775	0.77	68.935	11.7	5.775	6.435	22.94
UC095_LW_V3	UC095	Exit	76.69	1.46	6.39	53.99	18.86	15.47	37.23	0.72	58.29	22.39	16.54	7.72	4.75
UC096_LW_V1	UC096	Screening	40.47	2.54	1.15	0.34	6.36	5.7	0.12	0.37	36.91	9.29	3.26	1.71	0.8
UC096_LW_V2	UC096	Crossover	936.89	184.76	5.69	5.46	21.68	13.54	9.14	1.48	80.14	19.79	8.62	14.92	9.07
UC096_LW_V3	UC096	Exit	NA	NA	NA	NA	NA	NA	NA	NA	NA	NA	NA	NA	NA
UC098_LW_V1	UC098	Screening	1.13	0.20	1.27	3.29	0.01	1.13	0.12	0.005	15.67	0.81	1.01	0.07	0.04
UC099_LW_V1	UC099	Screening	24.32	1.05	3.8	0.34	4.50	11.22	0.12	0.15	36.91	0.23	2.11	1.09	0.58
UC099_LW_V2	UC099	Crossover	131.76	6.15	1.5	0.86	13.96	14.11	4.07	1.205	86.715	13.37	5.765	11.6	5.325
UC099_LW_V3	UC099	Exit	2773.68	226.79	6.34	16.07	36.72	22.64	30.56	3.49	304.73	29.46	19.75	71.82	104.44
UC101_LW_V1	UC101	Screening	0.43	0.24	0.41	0.34	2.49	5.7	0.12	0.19	41.85	0.23	2.68	0.47	0.01
UC101_LW_V2	UC101	Crossover	0.01	0.16	0.52	0.34	0.02	7.3	0.12	0.28	27.17	1.56	3.55	1.71	0.01
UC101_LW_V3	UC101	Exit	0.01	0.16	0.41	0.34	2.49	5.7	0.12	0.10	32.01	0.23	2.11	0.07	0.23
UC102_LW_V1	UC102	Screening	57.48	3.96	3.64	5.03	5.72	5.32	0.12	0.21	22.85	5.94	2.27	0.07	8.01
UC104_LW_V1	UC104	Screening	8.76	0.49	0.52	0.34	4.50	6.9	0.12	0.19	27.17	1.56	5.02	0.07	0.8
UC104_LW_V2	UC104	Crossover	23.92	0.65	0.73	0.34	2.49	8.09	0.12	0.46	36.91	3.29	3.84	0.07	1.9
UC104_LW_V3	UC104	Exit	6.64	0.49	0.41	0.34	8.14	7.3	0.12	0.10	34.45	4.10	3.26	0.07	0.46
UC106_LW_V1	UC106	Screening	5.04	0.32	0.32	0.34	0.695	3.875	0.12	0.145	24.785	0.23	1.825	0.07	0.29
UC106_LW_V2	UC106	Crossover	6.12	0.57	2.35	0.34	2.49	4.49	0.12	0.28	22.4	0.23	2.11	0.07	1.57
UC106_LW_V3	UC106	Exit	0.25	0.16	0.62	0.34	0.02	5.7	0.12	0.10	20.04	0.23	2.68	0.07	0.11
UC107_LW_V1	UC107	Screening	666.92	216.3	5.63	20.59	43.46	17.19	40.42	2.21	139.63	19.41	12.22	13.74	6.27
UC107_LW_V2	UC107	Crossover	36.91	0.53	1.33	4.64	23.03	8.11	12.85	0.005	47.56	9.93	4.5	4.91	1.4
UC109_LW_V1	UC109	Screening	1.52	0.07	0.94	0.34	0.02	6.9	0.12	0.01	22.4	0.23	0.99	0.07	0.11
UC109_LW_V2	UC109	Crossover	8039.31	871.43	91.63	238.29	80.93	238.32	79.83	5.71	310.5	46.47	34.4	83.27	467.19
UC109_LW_V3	UC109	Exit	334.88	31.33	7.04	13.19	22.43	29.36	12.94	1.82	101.2	22.27	7.11	18.08	20.66
UC110_LW_V1	UC110	Screening	1.59	0.20	0.78	0.34	0.01	5.32	0.12	0.005	8.20	0.23	1.43	0.07	0.04
UC111_LW_V1	UC111	Screening	269.63	12.32	3.42	6.52	9.85	5.32	0.60	0.44	50.14	15.2	2.68	6.74	4.05
UC112_LW_V1	UC112	Screening	19.41	2.92	5.16	9.69	0.01	6.92	0.12	0.005	1.55	5.01	1.43	0.07	1.13
UC113_LW_V1	UC113	Screening	0.66	0.49	2.35	0.34	0.02	6.5	0.12	0.10	27.17	0.23	2.68	0.07	0.11
UC113_LW_V2	UC113	Crossover	1.55	1.285	2.955	6.375	45.345	45.54	42.96	1.845	106.03	24.775	16.21	10.835	2.265
UC113_LW_V3	UC113	Exit	0.23	0.07	9.99	20.27	0.01	24.14	0.12	0.005	22.4	0.23	1.54	0.07	0.01
UC114_LW_V1	UC114	Screening	13.62	0.24	1.10	9.92	2.49	6.9	0.12	0.28	27.17	0.23	2.68	0.07	1.9
UC114_LW_V2	UC114	Crossover	4.83	6.34	0.78	0.34	0.02	3.26	0.12	0.01	17.7	0.23	0.44	0.07	0.01
UC114_LW_V3	UC114	Exit	183.05	5.16	1.20	2.20	11.53	7.3	0.12	0.80	32.01	6.4	3.84	2.96	4.34
UC115_LW_V1	UC115	Screening	7.15	1.6	1.05	0.34	0.02	4.08	0.12	0.10	22.4	0.23	2.68	0.07	0.11
UC115_LW_V2	UC115	Crossover	0.03	0.24	0.35	0.34	6.36	4.9	0.12	0.01	46.84	0.23	3.26	0.07	0.11
UC115_LW_V3	UC115	Exit	216.39	123.34	2.55	0.34	11.53	8.09	0.12	0.89	46.84	7.87	4.73	7.35	3.71
UC117_LW_V1	UC117	Screening	1.26	0.69	0.62	0.34	0.01	2.86	0.12	0.005	22.85	5.01	0.58	0.07	0.16
UC118_LW_V1	UC118	Screening	3.99	0.37	0.78	2.22	0.01	3.69	0.12	0.005	8.20	0.23	0.58	0.07	0.01
UC119_LW_V1	UC119	Screening	0.43	0.24	0.04	0.34	2.49	3.26	0.12	0.01	8.61	0.23	1.54	0.07	0.11
UC119_LW_V2	UC119	Crossover	0.01	0.07	0.52	0.34	1.38	4.08	0.12	0.005	27.17	0.23	2.11	0.07	0.01
UC119_LW_V3	UC119	Exit	15.44	1.76	0.94	0.34	0.01	4.08	0.12	0.01	22.4	0.23	0.44	0.47	0.01
UC120_LW_V1	UC120	Screening	37.37	1.96	0.94	0.34	6.36	7.3	0.12	0.37	36.91	4.10	5.02	0.47	2.11
UC120_LW_V2	UC120	Crossover	4716.09	15.54	6.57	15.56	54.18	24.14	53.43	4.97	273.12	57.82	30.54	62.38	18.32
UC120_LW_V3	UC120	Exit	133.97	4.77	3.42	17.05	16.34	8.48	0.65	1.06	77.53	15.99	7.71	11.13	5.38
UC122_LW_V1	UC122	Screening	120.56	6.3	11.13	14.53	9.86	12.77	0.12	0.46	49.35	7.87	5.02	18.72	3.39
UC122_LW_V2	UC122	Crossover	8.91	10.19	2.64	0.34	0.01	7.3	0.12	0.005	22.4	0.23	0.44	41.71	0.8
UC122_LW_V3	UC122	Exit	0.7	0.24	1.55	0.34	0.01	4.49	0.12	0.10	4.30	0.23	0.44	0.07	0.11
UC125_LW_V1	UC125	Screening	14.165	1.31	0.775	3.815	10.76	9.225	6.615	0.475	32.395	9	3.07	0.87	1.11
UC125_LW_V2	UC125	Crossover	53.74	35.37	1.35	12.63	9.86	9.27	0.12	0.54	22.4	4.89	3.84	4.84	10.8
UC125_LW_V3	UC125	Exit	1940.54	13.24	61.33	100.33	29.7	96.81	27.15	1.82	90.62	17.9	13.52	14.28	33.89
UC126_LW_V1	UC126	Screening	83.13	2.39	1.75	3.29	5.72	4.51	0.60	0.21	29.84	10.32	1.43	0.07	1.73
UC127_LW_V1	UC127	Screening	0.01	0.07	0.52	0.34	0.01	0.70	0.12	0.15	27.17	0.23	1.54	0.07	0.01
UC127_LW_V2	UC127	Crossover	3.315	0.24	0.84	0.34	0.015	3.64	0.12	0.055	22.4	0.23	1.265	0.07	0.17
UC127_LW_V3	UC127	Exit	1.32	0.07	0.52	0.34	0.01	1.58	0.12	0.01	17.7	0.23	0.99	0.07	0.01
UC128_LW_V1	UC128	Screening	109.45	6.99	5.41	18.46	2.49	11.22	0.12	0.46	34.45	1.56	4.73	1.71	7.44
UC128_LW_V2	UC128	Crossover	100.07	12.9	2.45	7.11	14.76	9.66	0.12	0.84	54.4	9.29	6.81	7.98	9.68
UC128_LW_V3	UC128	Exit	132.55	90.32	3.75	1.38	19.42	6.11	9.14	1.14	98.55	15.99	8.32	16.5	41.69
UC129_LW_V1	UC129	Screening	14.24	0.32	0.94	0.34	0.01	5.7	0.12	0.19	10.83	0.23	0.44	0.07	1.35
UC129_LW_V2	UC129	Crossover	12.44	30.14	0.52	0.34	6.36	4.9	0.12	0.37	36.91	1.56	3.26	0.07	1.35
UC129_LW_V3	UC129	Exit	2.12	0.2	1.25	0.34	0.695	5.095	0.12	0.0075	27.17	0.23	1.695	0.07	0.06
UC130_LW_V1	UC130	Screening	2.14	0.16	0.62	0.34	0.01	4.08	0.12	0.005	22.4	0.23	0.05	0.07	0.01
UC130_LW_V2	UC130	Crossover	0.01	0.16	0.18	0.34	0.01	3.26	0.12	0.005	17.7	0.23	1.54	0.07	0.01
UC130_LW_V3	UC130	Exit	0.01	0.16	0.04	0.34	0.01	1.15	0.12	0.005	8.61	0.23	0.44	0.07	0.01
UC131_LW_V1	UC131	Screening	24.95	0.73	0.41	0.34	0.01	5.7	0.12	0.06	13.09	0.23	0.44	0.07	0.11
UC131_LW_V2	UC131	Crossover	2110.15	29.79	30.2	229.78	33.94	703.37	168.78	2.36	82.75	24.09	12.9	14.92	204
UC131_LW_V3	UC131	Exit	4.9	0.61	0.52	0.34	0.02	1.58	0.12	0.01	22.4	0.23	1.54	0.07	0.01
UC132_LW_V1	UC132	Screening	224.64	18.385	32.93	8.9	13.96	6.1	0.385	0.545	56.955	6.29	7.12	21.26	48.85
UC132_LW_V2	UC132	Crossover	38.62	6.87	0.04	0.34	0.01	0.1	0.12	0.15	13.09	0.23	0.05	0.07	0.69
UC132_LW_V3	UC132	Exit	99.46	2.23	1.45	0.34	8.14	5.7	0.12	0.37	36.91	3.29	2.68	5.47	1.9
UC133_LW_V1	UC133	Screening	7.34	0.53	23.47	134.79	0.01	84.63	0.12	0.005	22.85	5.01	1.85	1.20	0.16
UC134_LW_V1	UC134	Screening	19.39	0.20	3.91	102.24	0.52	35.04	0.60	0.04	19.29	6.85	1.01	0.22	0.52
UC135_LW_V1	UC135	Screening	49.79	0.61	0.73	5.8	14.7	9.27	7.00	0.48	43.46	11.98	2.89	2.99	3.22
UC136_LW_V1	UC136	Screening	22.7	0.69	0.52	2.22	0.01	4.51	0.12	0.17	11.98	0.81	0.58	0.07	1.41
UC137_LW_V1	UC137	Screening	0.28	0.36	0.84	0.34	5.06	9.1	1.42	0.24	53.79	3.48	2.64	0.07	0.32
UC137_LW_V2	UC137	Crossover	214.31	17.26	4.5	22.23	29.3	16.38	9.41	1.6	98.2	25.02	9.08	9.97	20.12
UC138_LW_V1	UC138	Screening	35.52	1.37	0.24	0.34	7.26	4.9	0.12	0.10	17.7	0.23	2.11	0.07	2.33
UC138_LW_V2	UC138	Crossover	211.11	14.62	13.05	210.42	9.86	63.7	0.12	0.97	56.94	10.67	25.76	8.61	16.33
UC139_LW_V1	UC139	Screening	1.12	0.49	0.04	0.34	0.01	1.58	0.12	0.01	8.61	0.23	0.44	0.07	0.01
UC139_LW_V2	UC139	Crossover	10.96	1.76	0.24	0.34	2.49	4.9	0.12	0.01	20.04	0.23	0.99	0.07	0.23
UC139_LW_V3	UC139	Exit	1.56	0.45	0.04	0.34	0.01	0.1	0.12	0.005	15.38	0.23	1.26	0.07	0.01
UC140_LW_V1	UC140	Screening	0.63	0.315	1.29	0.34	0.045	3.4	0.59	0.005	9.355	0.97	0.62	0.07	0.185
UC140_LW_V2	UC140	Crossover	0.91	0.31	0.39	0.34	4.16	5.87	1.06	0.005	26.08	1.71	0.05	0.07	0.22
UC140_LW_V3	UC140	Exit	0.06	0.17	0.66	0.34	2.87	5.87	0.12	0.005	26.08	1.71	0.53	0.53	0.08
UC141_LW_V1	UC141	Screening	10.98	0.27	2.96	8.86	0.01	19.37	4.83	0.005	39.45	7.7	2.84	0.07	0.63
UC141_LW_V2	UC141	Crossover	8039.31	278.42	15.33	41.76	64.98	35.74	29.98	3.22	329.36	36.12	13.41	58.83	252.52
UC141_LW_V3	UC141	Exit	0.28	0.12	0.25	0.34	1.44	5.465	0.12	0.005	17.16	2.785	0.62	0.605	0.15
UC143_LW_V1	UC143	Screening	8039.31	109.65	18.73	29.39	64.98	27.1	83.81	4.75	378.44	51.61	15.63	68.13	71.03
UC143_LW_V2	UC143	Crossover	8039.31	63.73	8.19	28.75	83.63	21.08	54.47	4.79	418.59	74.31	24.15	68.13	1251.9
UC143_LW_V3	UC143	Exit	120	1.72	0.92	10.83	24.1	21.94	15.75	0.43	43.91	12.97	3.17	3.25	4.1
UC144_LW_V1	UC144	Screening	275.23	13.97	1.33	5.6	42.24	6.38	14.78	1.8	70.65	15.83	2.38	21.4	7.47
UC144_LW_V2	UC144	Crossover	11.315	1.01	1.005	0.34	12.735	5.17	11.9	0.005	33.92	6.415	2.725	0.07	0.265
UC145_LW_V1	UC145	Screening	0.15	0.29	0.91	0.34	3.30	2.54	10.01	0.005	26.07	4.66	1.06	0.07	0.01
UC145_LW_V2	UC145	Crossover	0.27	0.17	0.80	0.34	7.60	3.95	10.95	0.005	16.16	6.41	2.38	0.07	0.01
UC147_LW_V1	UC147	Screening	100.5	17.96	9.29	33.36	9.10	15.54	12.14	0.32	61.74	20.31	7.04	5.61	3.63
UC147_LW_V2	UC147	Crossover	8039.31	9.55	7.56	41.25	73.31	24.08	37.02	3.86	373.97	58.42	18.79	56.59	9.62
UC147_LW_V3	UC147	Exit	8039.31	173.72	16.57	40.74	84.66	31.41	129.88	7.21	440.9	52.98	21.32	103.23	192.67
UC149_LW_V1	UC149	Screening	1.95	0.315	0.69	0.34	14.365	7.74	15.635	0.0425	50.6	3.965	2.18	0.07	0.765
UC149_LW_V2	UC149	Crossover	74.36	1.32	1.9	10.2	12.66	11.73	4.83	0.65	119.71	16.29	4.46	14.97	3.04
UC149_LW_V3	UC149	Exit	8039.31	7.23	5.96	28.1	73.31	27.1	44.02	4.21	373.97	59.09	16.58	59.94	14.47
UC155_LW_V1	UC155	Screening	8039.31	198.44	25.59	26.08	54.46	22.37	56.21	3.52	289.21	48.16	18.16	50.25	64.28
UC155_LW_V2	UC155	Crossover	38.99	0.64	1.29	5.64	2.87	6.7	8.51	0.005	26.08	9.51	1.19	0.53	3.1
UC155_LW_V3	UC155	Exit	62.34	6.17	6.55	16.63	10.29	11.73	1.06	0.005	43.91	3.86	3.82	0.07	1.57
UC156_LW_V1	UC156	Screening	16.77	0.55	1.9	5.64	0.08	6.7	1.06	0.005	34.99	3.86	1.19	0.53	1.57
UC156_LW_V2	UC156	Crossover	1.485	0.36	0.655	0.34	0.045	3.4	0.59	0.005	23.845	0.23	0.62	0.07	0.15
UC156_LW_V3	UC156	Exit	17.93	0.36	1.17	3.46	2.87	11.73	1.06	0.005	26.08	5.83	1.86	1.70	1.17
UC157_LW_V1	UC157	Screening	307.94	49.73	4.37	8.14	10.29	6.7	4.83	0.20	70.66	9.51	2.51	1.70	10.8
UC157_LW_V2	UC157	Crossover	1.7	0.55	0.85	0.34	0.01	5.87	1.06	0.005	26.08	0.23	0.53	0.07	0.22
UC157_LW_V3	UC157	Exit	18.96	0.73	7.77	30.34	5.42	11.73	0.12	0.005	26.08	1.71	0.53	0.07	0.22
UC158_LW_V1	UC158	Screening	1.37	0.55	0.79	0.34	0.08	5.87	0.12	0.005	26.08	1.71	0.53	7.41	0.22
UC158_LW_V2	UC158	Crossover	4.04	1.99	1.29	0.34	2.87	11.73	1.06	0.005	34.99	0.46	2.51	4.69	0.22
UC158_LW_V3	UC158	Exit	0.05	0.09	0.25	0.34	0.045	4.235	0.59	0.005	18.27	0.345	0.62	0.07	0.08
UC159_LW_V1	UC159	Screening	36.33	25.03	1.04	5.64	7.89	12.99	6.67	0.20	43.91	7.7	3.17	5.61	2.5
UC159_LW_V2	UC159	Crossover	7.32	1.37	0.79	0.34	0.01	5.87	4.83	0.005	30.53	3.86	1.19	0.53	0.49
UC159_LW_V3	UC159	Exit	3.77	7.48	3.41	0.34	73.31	29.68	8.51	0.43	168.77	40.43	19.42	15.79	1.84
UC160_LW_V1	UC160	Screening	0.21	0.27	0.39	0.34	4.145	5.66	0.59	0.005	26.075	2.785	1.36	0.07	0.22
UC160_LW_V2	UC160	Crossover	0.06	0.17	0.66	0.34	0.01	3.40	0.12	0.005	17.16	0.23	0.05	0.07	0.01
UC160_LW_V3	UC160	Exit	0.06	0.17	0.46	0.34	2.87	6.7	1.06	0.005	34.99	1.71	1.19	0.07	0.22
UC161_LW_V1	UC161	Screening	97.42	7.79	16.54	5.15	14.34	16.48	9.07	0.06	31.26	6.41	5.98	1.04	0.49
UC161_LW_V2	UC161	Crossover	1.58	4.73	1.02	0.34	0.01	4.65	7.22	0.005	33.9	4.08	1.06	4.91	0.01
UC162_LW_V1	UC162	Screening	0.26	0.01	0.42	0.34	0.01	5.32	0.12	0.005	15.67	0.81	1.22	0.07	0.04
UC163_LW_V1	UC163	Screening	41.31	2	1.33	0.34	3.30	3.25	10.95	0.005	9.27	5.25	1.71	0.07	0.31
UC163_LW_V2	UC163	Crossover	10.63	1.385	4.91	37.535	7.215	23.625	10.01	0.005	27.395	4.665	4.225	0.07	0.115
UC164_LW_V1	UC164	Screening	0.06	0.07	0.25	0.34	0.01	3.40	0.12	0.005	1.55	0.23	0.05	0.07	0.08
UC164_LW_V2	UC164	Crossover	0.17	0.07	0.66	0.34	2.87	8.37	0.12	0.005	8.25	1.71	1.19	0.07	0.22
UC164_LW_V3	UC164	Exit	1.04	0.45	0.52	1.90	2.87	9.2	1.06	0.005	52.82	5.83	1.86	0.07	0.36
UC165_LW_V1	UC165	Screening	8039.31	24.65	94.73	814.72	39.49	205.37	61.41	2.62	213.38	35.4	14.05	37.48	13.69
UC165_LW_V2	UC165	Crossover	217.4	48.69	4.65	16.63	39.49	13.84	29.98	3.02	222.3	36.85	10.87	49.5	38.4
UC165_LW_V3	UC165	Exit	159.96	32.14	3.19	5.64	14.99	10.88	8.51	0.43	75.12	11.26	4.46	12.51	2.44
UC166_LW_V1	UC166	Screening	32.32	0.29	1.61	7.53	1.05	5.72	0.60	0.21	8.20	4.05	1.85	0.07	0.97
UC167_LW_V1	UC167	Screening	8039.31	278.49	4.98	19.27	40.57	12.57	44.02	2.11	249.06	36.12	10.87	36.73	30.88
UC167_LW_V2	UC167	Crossover	108	29.19	3.7	14.7	22.98	16.81	15.75	1.08	106.34	18.72	4.46	15.79	2.5
UC167_LW_V3	UC167	Exit	258.93	52.81	3.41	13.67	22.98	15.11	19.33	1.29	115.25	21.1	5.75	18.99	7.46
UC170_LW_V1	UC170	Screening	8.77	4.93	0.52	1.90	5.42	9.2	4.83	0.005	26.08	1.71	1.53	0.07	0.9
UC170_LW_V2	UC170	Crossover	8039.31	216.72	10.07	44.72	71.23	65.06	61.41	4.6	400.74	63.78	19.74	62.92	272.49
UC170_LW_V3	UC170	Exit	1.53	0.36	3.98	18.42	1.54	13.42	1.06	0.005	17.16	3.86	0.05	0.07	0.22
UC171_LW_V1	UC171	Screening	491.51	65.48	5.63	17.62	45.87	22.54	21.68	1.57	113.77	43.66	15.06	16.89	199.95
UC171_LW_V2	UC171	Crossover	1126.54	229.24	11.28	18.81	75.98	25.8	35.08	2.84	263.95	47.35	27.35	47.71	201.55
UC171_LW_V3	UC171	Exit	1923.39	9.12	346.73	100.79	49.46	160.66	37.21	1.72	123.37	24.2	12.22	25.36	30.67
UC172_LW_V1	UC172	Screening	5.74	0.69	0.93	1.28	0.53	5.72	0.12	0.005	4.875	1.925	0.315	0.07	0.16
UC172_LW_V2	UC172	Crossover	0.89	0.01	0.08	0.34	0.01	2.01	0.12	0.005	4.26	0.23	0.05	0.07	0.01
UC172_LW_V3	UC172	Exit	6.85	1.94	2.27	5.8	0.01	13.1	0.12	0.005	8.20	3.04	0.13	0.07	0.40
UC173_LW_V1	UC173	Screening	NA	NA	NA	NA	NA	NA	NA	NA	NA	NA	NA	NA	NA
UC174_LW_V1	UC174	Screening	38.95	3.55	1.32	4.2	9.85	9.27	3.88	0.52	43.46	11.98	3.3	4.72	2.8
UC177_LW_V1	UC177	Screening	66.105	15.18	6.03	10.825	7.215	5.685	11.465	0.185	21.115	10.515	2.065	1.75	2.17
UC177_LW_V2	UC177	Crossover	8.03	2.38	2.32	13.7	0.01	15.78	9.07	0.005	16.16	2.92	0.45	0.07	0.05
UC179_LW_V1	UC179	Screening	200.87	12.14	3.55	10.54	29.95	19.83	24.72	2.19	150.99	32.83	10.29	29.69	6.91

## Sheet: Supplementary Figure 4
Sample ID	PID	VISIT	BV	CSTs	Ct	IL-1b	IL-6	IL-17A	IL-17F	IL-21	IL-22	IL-23	IL-25	IL-31	IL-33	IFN-y	sCD40L	TNF-a
UC003_LW_V1	UC003	Screening	Pos	CST-IV	0	31.63	0.44	1.10	19.47	14.34	7.42	10.95	0.06	31.26	7.58	3.42	1.65	4.62
UC003_LW_V2	UC003	Crossover	Pos	CST-IV	0	104.15	1.38	1.40	9	7.60	11.58	11.90	0.005	26.07	7	1.06	3.43	1.14
UC003_LW_V3	UC003	Exit	Pos	CST-IV	0	10.36	0.71	0.80	3.4	9.42	6.04	10.01	0.005	28.65	5.25	2.38	0.07	0.13
UC007_LW_V1	UC007	Screening	Pos	CST-III	0	33.88	1.01	1.325	4.91	0.01	5.685	9.08	0.005	7.675	3.21	1.71	0.07	0.65
UC007_LW_V2	UC007	Crossover	Pos	CST-IV	0	258.58	2.84	2.01	10.33	14.34	7.42	14.78	0.59	91.83	12.28	3.78	6.4	2.36
UC007_LW_V3	UC007	Exit	Pos	CST-IV	0	752.55	56.43	8.74	12.43	38.56	17.54	27.78	1.72	126.6	26.61	13.83	28.04	9.23
UC008_LW_V1	UC008	Screening	Neg	CST-IV	1	6.03	0.59	3.82	0.34	0.01	6.73	10.95	0.005	26.07	2.92	1.06	0.07	0.05
UC008_LW_V2	UC008	Crossover	Neg	CST-III	1	232.21	2.13	22.75	143.42	20.24	179.77	12.85	0.41	42.02	12.28	6.74	8.21	1.98
UC008_LW_V3	UC008	Exit	Pos	CST-IV	0	112.38	0.98	1.63	3.4	11.13	7.08	9.07	0.14	31.26	8.75	3.07	3.43	0.89
UC009_LW_V1	UC009	Screening	Neg	CST-III	1	0.25	0.23	1.02	0.34	3.30	1.07	10.95	0.005	21.03	5.25	3.07	0.07	0.01
UC009_LW_V2	UC009	Crossover	Neg	CST-I	1	0.12	0.05	0.11	0.34	0.01	0.1	7.22	0.005	1.55	0.23	0.05	0.07	0.01
UC009_LW_V3	UC009	Exit	Neg	CST-I	0	25.89	25.33	0.99	0.34	0.01	2.54	10.95	0.005	11.50	7.58	0.05	0.07	3.48
UC010_LW_V1	UC010	Screening	Pos	CST-III	0	384.62	7.25	4.18	14.64	41.71	17.61	44.5	2.86	222.94	60.49	11.47	40.8	7.41
UC013_LW_V1	UC013	Screening	Neg	CST-I	1	1.31	0.11	1.17	0.34	0.01	3.95	3.60	0.005	26.07	2.92	0.05	0.07	0.05
UC013_LW_V2	UC013	Crossover	Neg	CST-I	0	18.23	5.08	1.48	0.34	0.01	4.65	7.22	0.41	21.03	4.66	0.05	0.07	0.35
UC013_LW_V3	UC013	Exit	Neg	CST-I	0	0.13	0.11	0.72	0.34	5.61	4.65	9.07	0.005	11.50	2.92	1.06	0.07	0.01
UC015_LW_V1	UC015	Screening	Neg	CST-I	0	0.65	0.11	1.02	0.34	0.01	4.65	9.07	0.005	21.03	2.92	1.06	0.07	0.01
UC015_LW_V2	UC015	Crossover	Int	CST-III	0	14.84	2.03	1.48	0.34	0.01	6.73	7.22	0.005	13.80	1.76	1.71	0.07	0.09
UC015_LW_V3	UC015	Exit	Pos	CST-IV	0	71.25	1.07	1.44	6.37	17.76	7.765	12.85	0.2075	42.07	9.34	3.98	3.28	2.28
UC016_LW_V1	UC016	Screening	Pos	CST-IV	0	390.63	2.71	2.67	7.14	24.39	13.67	16.73	0.98	73.62	17.02	5.98	8.81	14.7
UC016_LW_V2	UC016	Crossover	Pos	CST-IV	0	68.43	0.59	1.25	0.34	11.13	6.04	9.07	0.005	26.07	7.58	2.72	0.07	2.04
UC016_LW_V3	UC016	Exit	Pos	CST-IV	0	1.93	2.19	1.17	0.34	0.01	5	10.01	0.005	11.50	8.17	1.06	0.07	0.59
UC018_LW_V1	UC018	Screening	Neg	CST-I	0	0.27	0.17	0.87	0.34	7.60	4.65	5.40	0.005	21.03	1.76	1.06	0.07	0.01
UC018_LW_V2	UC018	Crossover	Neg	CST-I	0	0.15	0.17	0.65	0.34	0.01	2.54	8.15	0.005	26.07	3.50	1.06	0.07	0.01
UC018_LW_V3	UC018	Exit	Neg	CST-III	0	1.09	0.23	1.86	0.34	0.01	6.73	7.22	0.005	21.03	4.08	1.06	0.07	0.01
UC019_LW_V1	UC019	Screening	Neg	CST-I	1	10.64	1.015	2.1	3.74	5.57	2.375	7.69	0.1025	19.065	2.74	0.555	1.16	0.09
UC019_LW_V2	UC019	Crossover	Neg	CST-IV	0	0.34	0.05	0.23	0.34	0.01	0.1	7.22	0.005	1.55	0.23	0.05	0.07	0.01
UC019_LW_V3	UC019	Exit	Neg	CST-I	1	0.65	0.56	0.80	0.34	0.01	0.1	7.22	0.005	3.10	2.92	0.05	0.07	0.01
UC021_LW_V1	UC021	Screening	Pos	CST-III	0	21.79	3.3	1.33	0.34	7.60	2.54	9.07	0.005	16.16	4.66	0.05	0.07	0.13
UC021_LW_V2	UC021	Crossover	Int	CST-III	1	19.83	2.26	1.82	0.34	0.01	6.73	10.95	0.005	21.03	4.08	3.07	0.39	0.89
UC021_LW_V3	UC021	Exit	Neg	CST-IV	0	966.1	7.46	14.73	637.37	45.87	207.76	80.04	1.49	94.92	23.6	11.02	11.56	46.15
UC022_LW_V1	UC022	Screening	Neg	CST-I	0	1.63	0.95	0.95	0.34	3.30	2.54	7.22	0.005	21.03	1.76	0.45	0.07	0.01
UC022_LW_V2	UC022	Crossover	Neg	CST-IV	0	109.08	1.78	1.25	0.34	0.01	5.69	10.95	0.005	16.16	6.41	0.05	0.07	0.69
UC022_LW_V3	UC022	Exit	Pos	CST-IV	0	7.19	2.1	0.95	0.34	0.01	1.45	7.22	0.005	1.55	5.25	0.05	0.07	0.49
UC023_LW_V1	UC023	Screening	Int	CST-IV	0	5.92	2.38	1.14	0.34	0.01	0.1	4.50	0.005	1.55	0.23	0.05	0.07	0.01
UC023_LW_V2	UC023	Crossover	Neg	CST-I	0	5.71	0.23	1.14	0.34	11.13	1.82	9.07	0.005	21.03	4.08	0.45	0.07	0.01
UC023_LW_V3	UC023	Exit	Neg	CST-III	0	3.19	1.56	0.87	0.34	0.01	0.1	12.85	0.005	18.57	4.08	1.06	0.07	0.01
UC024_LW_V1	UC024	Screening	Neg	CST-I	1	0.20	0.17	0.80	0.34	11.13	2.18	7.22	0.005	16.16	4.08	1.71	0.07	0.01
UC024_LW_V2	UC024	Crossover	Pos	CST-IV	0	29.81	0.47	1.06	0.34	7.60	6.04	9.07	0.005	21.03	4.08	1.38	0.07	0.22
UC024_LW_V3	UC024	Exit	Neg	CST-III	0	3.04	0.65	1.55	0.34	0.01	3.95	7.22	0.005	1.55	0.23	0.05	0.07	0.01
UC025_LW_V1	UC025	Screening	Pos	CST-IV	0	34.155	1.33	2.225	7.365	3.61	10.11	0.12	0.285	41.31	7.49	2.18	4.33	3.39
UC025_LW_V2	UC025	Crossover	Pos	CST-IV	0	56.24	9.28	2.05	0.34	4.35	7.54	0.12	0.005	55.49	2.69	1.71	5.99	0.78
UC028_LW_V1	UC028	Screening	Int	CST-III	0	754.62	0.83	36.28	40.81	32.28	24.35	16.73	0.77	44.78	11.69	4.14	2.25	3.03
UC028_LW_V2	UC028	Crossover	Neg	CST-III	0	49.67	0.47	2.63	10.08	0.01	8.11	12.85	0.005	9.27	1.18	1.06	0.39	0.01
UC028_LW_V3	UC028	Exit	Neg	CST-III	0	608.05	77.395	13.46	14.935	42.095	29.465	19.685	0.43	76.755	14.06	5.24	11.585	17.025
UC029_LW_V1	UC029	Screening	Pos	CST-IV	0	223.14	12.32	2.04	7.86	11.82	8.49	7.00	0.67	50.14	18.31	1.22	3.34	9.01
UC029_LW_V2	UC029	Crossover	Pos	CST-IV	0	38.42	2.62	0.04	0.34	0.01	0.1	0.12	0.005	1.55	0.23	0.35	0.07	1.46
UC033_LW_V1	UC033	Screening	Pos	CST-IV	0	142.55	1.31	1.48	7.14	25.74	11.93	12.85	0.50	76.62	14.65	5.24	12.18	1.72
UC033_LW_V2	UC033	Crossover	Pos	CST-IV	0	26.34	0.47	1.02	14.5	18.81	6.04	0.12	0.41	5.05	1.76	0.17	0.07	0.89
UC033_LW_V3	UC033	Exit	Pos	CST-IV	1	213.34	1.01	1.94	0.34	28.39	7.42	5.40	0.06	28.65	9.93	2.72	2.84	0.40
UC035_LW_V1	UC035	Screening	Neg	CST-III	0	0.565	0.01	0.31	0.34	0.01	3.055	0.12	0.005	4.875	0.23	0.57	0.07	0.085
UC036_LW_V1	UC036	Screening	Neg	CST-I	0	0.18	0.50	1.16	0.34	7.92	6.8	0.12	0.18	65.77	5.50	1.71	7.46	0.40
UC036_LW_V2	UC036	Crossover	Neg	CST-I	0	0.10	0.39	1.08	0.34	7.92	6.06	0.12	0.08	93.48	3.65	1.71	7.95	0.15
UC036_LW_V3	UC036	Exit	Neg	CST-III	0	231.43	12.33	8.74	104.3	11.43	73.73	3.15	0.59	114.5	12.37	5.26	14.82	2.03
UC037_LW_V1	UC037	Screening	Pos	CST-IV	0	603.74	33.09	5.55	124.43	9.85	131.18	52.81	1.36	82.61	16.76	3.5	20.3	66.26
UC037_LW_V2	UC037	Crossover	Neg	CST-III	0	2.61	0.77	0.62	0.34	0.01	0.1	0.12	0.005	1.55	0.23	0.05	0.07	0.01
UC038_LW_V1	UC038	Screening	Neg	CST-III	1	0.88	0.46	1.8	5.42	4.35	9.05	0.12	0.13	72.66	5.50	3.83	8.97	0.28
UC038_LW_V2	UC038	Crossover	Neg	CST-I	0	0.12	0.32	1.56	0.34	4.35	6.43	0.12	0.005	52.09	3.65	2.06	8.46	0.15
UC038_LW_V3	UC038	Exit	Pos	CST-IV	0	51.95	1.22	31.02	6.92	9.68	13.64	0.12	0.29	65.77	5.50	4.9	8.97	3.52
UC039_LW_V1	UC039	Screening	Pos	CST-IV	0	52.575	7.1	1.125	4.16	7.785	6.11	3.08	0.52	41.71	15.185	3.09	4.705	4.925
UC039_LW_V2	UC039	Crossover	Pos	CST-IV	0	7.15	2.84	0.31	0.34	0.01	3.69	0.12	0.005	8.20	0.23	1.01	0.07	1.84
UC040_LW_V1	UC040	Screening	Neg	CST-III	0	3.02	0.46	1.56	0.34	4.35	6.06	0.12	0.08	52.09	5.50	3.12	7.95	0.15
UC040_LW_V2	UC040	Crossover	Pos	CST-IV	0	110.76	1.33	1.64	8.19	18.33	9.8	3.15	0.88	114.5	17.23	5.98	13.45	2.4
UC040_LW_V3	UC040	Exit	Pos	CST-IV	1	28.07	0.99	2.31	0.34	7.92	6.8	0.12	0.08	86.52	7.28	4.54	6.96	1.16
UC041_LW_V1	UC041	Screening	Neg	CST-III	1	1.15	0.46	1.97	0.34	4.35	5.32	0.12	0.005	65.77	3.65	1.71	5.52	0.02
UC041_LW_V2	UC041	Crossover	Neg	CST-III	0	2.74	0.46	5.18	46.4	9.68	28.7	0.12	0.08	86.52	3.65	1.71	8.46	0.15
UC041_LW_V3	UC041	Exit	Neg	CST-I	1	2.15	0.53	1.40	0.34	6.15	10.56	0.12	0.08	86.52	3.65	4.54	9.48	0.28
UC042_LW_V1	UC042	Screening	Pos	CST-IV	1	178.165	26.58	6.195	2.745	13.16	6.065	1.635	0.49	93.495	9.86	5.44	29.47	18.23
UC042_LW_V2	UC042	Crossover	Pos	CST-IV	0	39.45	2.04	1.64	6.92	6.15	6.06	0.12	0.18	65.77	7.28	2.77	6.96	4.5
UC042_LW_V3	UC042	Exit	Pos	CST-IV	1	1661.25	63.23	10.85	15.83	7.92	14.41	20.66	0.005	65.77	30.28	13.28	20.49	3.39
UC044_LW_V1	UC044	Screening	Neg	CST-III	0	2.7	0.53	1.89	0.34	2.53	6.06	0.12	0.005	52.09	3.65	1.02	6.47	0.02
UC044_LW_V2	UC044	Crossover	Neg	CST-III	0	105.74	6.96	106.21	607.31	11.43	184.24	24.61	0.49	86.52	12.37	5.26	13.73	1.53
UC044_LW_V3	UC044	Exit	Neg	CST-III	0	1350.23	140.08	17.98	175.29	30.17	77.15	28.48	2.23	196.4	38.37	13.28	30.08	122.84
UC045_LW_V1	UC045	Screening	Neg	CST-I	1	0.53	0.46	1.24	0.34	6.15	4.59	0.12	0.13	58.91	3.65	1.02	6.23	0.28
UC045_LW_V2	UC045	Crossover	Neg	CST-III	1	0.365	0.28	2.135	8.285	3.08	2.895	0.12	0.005	31.88	0.23	0.195	4.165	0.045
UC045_LW_V3	UC045	Exit	Pos	CST-IV	0	170.495	3.8	2.075	26.005	22.33	19.775	37.995	0.88	94.2	27.57	10.97	13.06	15.345
UC046_LW_V1	UC046	Screening	Neg	CST-III	0	0.24	0.24	1.08	0.34	7.92	3.87	0.12	0.005	45.30	1.68	1.71	5.52	0.08
UC046_LW_V2	UC046	Crossover	Pos	CST-IV	0	12.69	0.46	6.79	11.33	6.15	15.58	0.12	0.005	58.91	0.23	1.71	7.21	3.52
UC046_LW_V3	UC046	Exit	Pos	CST-III	0	1.22	0.68	1.24	0.34	4.35	4.59	0.12	0.08	52.09	1.68	1.37	6.47	0.15
UC047_LW_V1	UC047	Screening	Int	CST-IV	0	4176.84	25.89	115.67	105.87	26.81	108.73	101.32	1.27	114.5	18.81	8.15	19.05	171.61
UC047_LW_V2	UC047	Crossover	Neg	CST-III	0	27.31	37.08	2.1	2.02	11.43	8.29	5.64	0.39	58.91	20.38	3.83	8.46	9.8
UC047_LW_V3	UC047	Exit	Neg	CST-III	0	NA	NA	NA	NA	NA	NA	NA	NA	NA	NA	NA	NA	NA
UC048_LW_V1	UC048	Screening	Neg	CST-I	1	0.045	0.12	0.94	0.34	7.02	4.65	0.59	0.005	61.375	2.045	0.935	2.56	0.045
UC048_LW_V2	UC048	Crossover	Neg	CST-I	0	0.79	0.32	0.93	0.34	2.53	3.87	0.12	0.005	38.55	3.65	1.71	5.05	0.02
UC048_LW_V3	UC048	Exit	Neg	CST-I	0	0.05	0.24	0.85	0.34	2.53	3.16	0.12	0.005	45.30	1.68	0.34	5.52	0.15
UC049_LW_V1	UC049	Screening	Pos	CST-IV	0	25.83	2.09	0.93	15.35	0.01	9.27	0.60	0.36	29.84	9.48	2.27	0.45	1.3
UC051_LW_V1	UC051	Screening	Neg	CST-IV	0	7.28	1.1	0.85	0.34	4.35	3.87	0.12	0.005	58.91	1.68	1.02	5.99	0.15
UC051_LW_V2	UC051	Crossover	Neg	CST-III	0	0.87	0.76	1.08	0.34	5.25	6.06	0.12	0.005	65.77	1.68	1.71	7.95	0.28
UC051_LW_V3	UC051	Exit	Neg	CST-III	1	79.72	7.3	6.02	5.42	13.17	9.8	0.12	0.39	72.66	9.01	12.91	7.95	1.03
UC053_LW_V1	UC053	Screening	Neg	CST-III	0	73.53	1.78	2.27	6.66	12.12	8.65	44.01	1.305	60.11	6.83	4.16	7.28	1.14
UC053_LW_V2	UC053	Crossover	Neg	CST-III	0	0.26	0.205	1.07	2.99	2.215	4.14	0.59	0.005	17.905	0.97	0.05	0.825	0.115
UC053_LW_V3	UC053	Exit	Pos	CST-IV	1	449.87	2.96	2.74	23.08	28.49	16.75	12.40	1.47	157.01	26.52	8.15	20.49	36.97
UC055_LW_V1	UC055	Screening	Neg	CST-III	0	2.46	1.53	1.24	0.34	0.64	3.16	0.12	0.005	52.09	1.68	0.34	5.52	0.02
UC055_LW_V2	UC055	Crossover	Pos	CST-IV	0	56.77	1.41	1.8	6.92	9.68	7.54	0.24	0.29	65.77	9.01	2.41	9.74	1.78
UC055_LW_V3	UC055	Exit	Pos	CST-IV	0	11.41	0.46	1.24	0.34	6.15	2.10	0.12	0.005	55.49	2.69	2.41	5.52	0.15
UC056_LW_V1	UC056	Screening	Neg	CST-I	1	0.28	0.32	1.08	0.34	2.53	4.23	0.12	0.005	58.91	1.68	0.05	6.96	0.01
UC056_LW_V2	UC056	Crossover	Neg	CST-I	0	62.32	141.86	3.86	4.835	9.66	6.985	0.12	0.26	79.69	8.995	2.085	11.42	2.09
UC056_LW_V3	UC056	Exit	Pos	CST-IV	0	2.99	0.32	0.85	0.34	2.53	2.80	0.12	0.005	45.30	0.23	0.34	5.75	0.01
UC057_LW_V1	UC057	Screening	Neg	CST-I	1	0.08	0.32	1.00	0.34	4.35	2.45	0.12	0.005	41.92	0.23	1.02	4.81	0.15
UC057_LW_V2	UC057	Crossover	Neg	CST-I	0	0.05	0.28	0.85	0.34	2.53	2.45	0.12	0.005	58.91	3.65	0.34	6.96	0.01
UC057_LW_V3	UC057	Exit	Neg	CST-I	0	1.13	0.28	1.00	0.34	4.35	4.59	0.12	0.005	45.30	3.65	1.02	6.47	0.28
UC058_LW_V1	UC058	Screening	Pos	CST-IV	0	117.23	1.45	2.39	5.42	25.12	12.86	7.98	1.37	121.55	26.52	7.43	18.76	2.16
UC058_LW_V2	UC058	Crossover	Pos	CST-IV	0	86.64	6.79	38.34	12.24	7.92	6.8	0.12	0.08	72.66	10.71	2.41	6.96	1.03
UC058_LW_V3	UC058	Exit	Neg	CST-III	0	3.66	0.57	1.64	0.34	2.495	4.06	0.12	0.0125	52.105	4.575	1.71	6.715	0.115
UC059_LW_V1	UC059	Screening	Int	CST-IV	1	217.18	40.75	5.55	19.54	20.89	17.53	5.64	0.88	107.48	14.01	3.12	19.05	12.35
UC059_LW_V2	UC059	Crossover	Neg	CST-I	1	50.9	4.44	3.53	0.34	6.15	4.59	0.12	0.005	58.91	3.65	2.41	7.46	1.03
UC059_LW_V3	UC059	Exit	Neg	CST-IV	0	0.28	0.32	1.00	0.34	4.35	4.59	0.12	0.08	52.09	1.68	1.02	6.96	0.02
UC062_LW_V1	UC062	Screening	Int	CST-III	0	1.05	0.61	1.20	0.34	0.01	1.76	0.12	0.005	45.30	0.23	0.34	4.58	0.01
UC062_LW_V2	UC062	Crossover	Pos	CST-IV	0	131.65	20.89	3.8	11.33	20.04	11.71	14.52	1.18	132.14	24.24	8.15	16.21	6.21
UC062_LW_V3	UC062	Exit	Neg	CST-III	0	0.79	0.46	1.08	0.34	4.35	4.59	0.12	0.08	45.30	8.15	1.71	5.99	0.15
UC063_LW_V1	UC063	Screening	Neg	CST-III	0	2.33	0.645	1.625	3.63	20.6	20.325	27.97	1.1875	62.34	7.93	4.78	7.5	1.77
UC063_LW_V2	UC063	Crossover	Pos	CST-IV	0	58.76	2.355	2.085	10.55	41.385	34.27	49.795	1.42	75.87	15.72	10.585	11.67	3.905
UC063_LW_V3	UC063	Exit	Neg	CST-III	0	20.27	3.13	1.08	0.34	2.53	3.87	0.12	0.005	58.91	1.68	1.02	7.21	0.15
UC065_LW_V1	UC065	Screening	Int	CST-IV	0	8039.31	100.6	5.74	18.9	43.48	13.64	37.86	2.79	192.81	33.98	21.82	27.03	271.25
UC065_LW_V2	UC065	Crossover	Neg	CST-III	0	170.08	100.39	3.49	8.19	20.04	9.8	3.15	0.69	93.48	10.71	4.54	22.25	62.93
UC065_LW_V3	UC065	Exit	Neg	CST-III	0	9.58	0.53	1.08	0.34	4.35	3.87	0.12	0.005	58.91	0.23	0.34	5.52	0.28
UC066_LW_V1	UC066	Screening	Neg	CST-I	0	1.01	0.92	1.19	0.67	7.94	6.36	0.12	0.37	35.63	3.48	2.23	0.90	0.54
UC066_LW_V2	UC066	Crossover	Neg	CST-III	0	75.295	49.725	2.69	6.355	12.115	7.73	7.49	0.545	49.27	6.405	3.255	2.24	1.285
UC066_LW_V3	UC066	Exit	Neg	CST-III	0	16.41	12.75	5.73	11.58	10.74	10.93	1.42	0.12	35.63	8.04	2.64	3.95	0.75
UC067_LW_V1	UC067	Screening	Pos	CST-IV	0	7.52	1.03	2	8.88	13.49	9.1	9.41	0.18	35.63	11.15	3.46	0.13	0.75
UC067_LW_V2	UC067	Crossover	Int	CST-IV	0	NA	NA	NA	NA	NA	NA	NA	NA	NA	NA	NA	NA	NA
UC067_LW_V3	UC067	Exit	Neg	CST-III	0	36.71	6.59	6.06	13.92	10.74	6.36	0.12	0.24	40.2	5.85	8.29	9.22	9.4
UC068_LW_V1	UC068	Screening	Int	CST-IV	0	8039.31	32.105	46.625	62.38	28.54	37.665	31.71	1.66	142.01	23.74	7.665	26.25	22.835
UC068_LW_V2	UC068	Crossover	Pos	CST-IV	0	8039.31	17.125	23.895	43.075	25.855	16.865	17.93	0.77	71.15	17.76	3.8	14.275	19.96
UC068_LW_V3	UC068	Exit	Pos	CST-I	0	0.49	0.59	1.54	5.42	10.74	10.47	1.42	0.43	35.63	5.85	3.05	1.29	0.61
UC069_LW_V1	UC069	Screening	Pos	CST-IV	0	5.88	0.29	0.31	0.34	1.05	2.86	0.12	0.12	8.20	5.01	1.43	0.07	0.04
UC070_LW_V1	UC070	Screening	Neg	CST-III	1	2.865	1.085	3.825	12.64	38.2	15.925	28.845	2.35	89.38	20.6	41.3	9.785	2.01
UC070_LW_V2	UC070	Crossover	Neg	CST-III	0	0.24	0.59	0.72	8.88	7.94	5.9	0.12	0.31	53.79	3.48	3.46	0.13	0.32
UC070_LW_V3	UC070	Exit	Pos	CST-III	0	0.33	0.48	0.84	2.92	7.94	3.60	1.42	0.49	26.41	5.85	2.64	0.07	0.17
UC071_LW_V1	UC071	Screening	Pos	CST-IV	0	9.52	2.62	0.20	0.34	0.01	2.86	0.12	0.005	8.20	0.23	0.05	0.07	0.86
UC071_LW_V2	UC071	Crossover	Neg	CST-III	0	0.04	0.01	0.04	0.34	0.01	2.01	0.12	0.005	1.55	0.23	0.05	0.07	0.04
UC072_LW_V1	UC072	Screening	Pos	CST-IV	0	14.545	4.35	1.225	8.5	8.625	7.735	3.495	0.43	42.265	6.805	2.015	0.07	3.155
UC072_LW_V2	UC072	Crossover	Pos	CST-IV	1	4.11	0.48	0.84	9.6	10.74	4.52	5.57	0.24	17.06	3.48	1.81	0.07	1.87
UC072_LW_V3	UC072	Exit	Pos	CST-IV	1	125.32	1.99	2.7	15.88	32.32	15.95	15.13	1.60	134.36	28.14	8.61	16.41	3.58
UC073_LW_V1	UC073	Screening	Pos	CST-IV	0	220.55	4.27	3.77	17.93	51.89	23.16	23.72	2.61	201.84	41.55	16.93	36.78	6.38
UC073_LW_V2	UC073	Crossover	Neg	CST-III	0	0.35	0.48	1.08	2.92	10.74	8.19	1.42	0.60	40.2	5.85	1.81	0.07	0.47
UC073_LW_V3	UC073	Exit	Int	CST-III	0	0.19	0.48	0.90	2.92	7.94	8.19	0.12	0.24	44.75	3.48	1.81	0.90	0.17
UC074_LW_V1	UC074	Screening	Pos	CST-IV	0	60.36	8.28	7.28	8.88	18.86	10.93	9.41	0.72	44.75	12.14	5.09	6.21	1.73
UC074_LW_V2	UC074	Crossover	Pos	CST-IV	0	59.91	8.58	4.5	16.99	30.58	14.56	27.15	1.71	133.09	21.5	9.08	7.72	5.47
UC074_LW_V3	UC074	Exit	Pos	CST-IV	0	27.08	13.87	1.31	0.34	10.74	0.81	1.42	0.24	26.41	6.96	1.81	12.22	29.78
UC075_LW_V1	UC075	Screening	Pos	CST-III	0	0.04	0.01	0.20	0.34	0.01	0.20	0.12	0.005	1.55	0.23	0.13	0.07	0.01
UC075_LW_V2	UC075	Crossover	Pos	CST-IV	0	4.87	0.02	0.31	0.80	0.01	1.13	0.12	0.005	8.20	0.23	0.13	0.07	0.16
UC076_LW_V1	UC076	Screening	Neg	CST-III	0	1.69	0.48	1.54	2.92	5.06	10.93	0.12	0.24	26.41	12.14	2.64	0.90	0.47
UC076_LW_V2	UC076	Crossover	Neg	CST-III	1	23.18	8.28	2	16.01	13.49	14.56	0.12	0.49	44.75	10.13	4.68	9.97	0.9
UC076_LW_V3	UC076	Exit	Neg	CST-III	0	0.58	0.48	1.66	16.5	7.94	11.84	0.12	0.24	31.04	4.69	2.64	0.90	0.47
UC077_LW_V1	UC077	Screening	Neg	CST-III	0	0.47	0.59	1.43	6.4	3.58	9.1	0.12	0.37	53.79	5.85	4.28	0.07	0.47
UC077_LW_V2	UC077	Crossover	Neg	CST-III	0	NA	NA	NA	NA	NA	NA	NA	NA	NA	NA	NA	NA	NA
UC077_LW_V3	UC077	Exit	Neg	CST-I	0	12.13	8.87	1.08	7.29	7.94	8.19	1.42	0.37	26.41	8.04	1.81	0.13	0.75
UC079_LW_V1	UC079	Screening	Pos	CST-IV	0	93.59	96.48	2.07	8.83	22.205	10.415	11.69	0.935	93.47	17.895	4.69	7.47	35.615
UC079_LW_V2	UC079	Crossover	Pos	CST-IV	0	8039.31	100.73	6.06	22.23	51.89	30.82	33.9	3.07	227.35	50.88	23.52	41.97	11.75
UC079_LW_V3	UC079	Exit	Pos	CST-IV	0	8039.31	40.96	5.11	22.23	71.33	23.61	32.23	3.43	273.84	56.93	20.82	39.74	8.44
UC081_LW_V1	UC081	Screening	Pos	CST-IV	1	113.1	3.25	1.66	5.03	17.51	10.43	13.04	0.83	63.28	21.33	5.73	10.04	6.3
UC082_LW_V1	UC082	Screening	Neg	CST-IV	1	8.98	1.68	5.62	8.88	7.94	6.36	1.42	0.37	35.63	0.73	1.81	2.43	0.9
UC082_LW_V2	UC082	Crossover	Neg	CST-III	1	85.49	64.34	6.62	7.29	16.19	8.65	5.57	0.37	62.77	10.13	4.28	3.95	2.28
UC082_LW_V3	UC082	Exit	Neg	CST-III	0	4.81	0.92	2.06	2.92	10.74	6.36	0.12	0.31	26.41	3.48	2.23	0.90	0.47
UC083_LW_V1	UC083	Screening	Neg	CST-I	0	0.16	0.01	0.08	0.34	0.01	2.86	0.12	0.005	1.55	0.23	0.58	0.07	0.01
UC083_LW_V2	UC083	Crossover	Neg	CST-III	1	6.12	1.4	0.73	0.34	0.01	1.13	0.12	0.005	1.55	0.23	0.13	0.07	0.04
UC084_LW_V1	UC084	Screening	Neg	CST-I	0	0.31	0.41	0.74	0.34	4.33	5.55	0.55	0.04	26.10	1.31	1.07	0.60	0.29
UC084_LW_V2	UC084	Crossover	Neg	CST-I	0	0.10	0.36	0.49	0.34	6.51	2.67	0.12	0.005	1.55	0.73	0.05	0.07	0.17
UC084_LW_V3	UC084	Exit	Neg	CST-III	0	50.72	13.38	5.95	26.03	16.19	27.22	1.42	0.60	44.75	8.04	3.46	12.97	1.25
UC086_LW_V1	UC086	Screening	Pos	CST-IV	0	10.29	0.76	5.39	7.29	7.94	10.93	0.12	0.12	17.06	3.48	1.81	0.07	0.61
UC086_LW_V2	UC086	Crossover	Pos	CST-IV	0	523.47	10.94	5.17	22.23	41.96	16.38	27.15	1.6	150.39	40.75	12.63	20.8	8.7
UC086_LW_V3	UC086	Exit	Pos	CST-IV	1	8039.31	20.74	14.64	36.31	78.52	32.62	51.9	4.75	294.87	73.72	21.59	52.34	31.96
UC087_LW_V1	UC087	Screening	Neg	CST-III	0	0.75	0.48	4.83	12.79	5.06	4.52	0.12	0.24	26.41	5.85	2.64	0.13	0.47
UC087_LW_V2	UC087	Crossover	Neg	CST-III	1	0.585	0.42	1.34	2.88	6.5	2.205	0.77	0.18	26.105	3.29	1.37	0.07	0.395
UC087_LW_V3	UC087	Exit	Neg	CST-III	1	1.36	0.59	1.08	2.92	10.74	6.36	0.12	0.12	31.04	5.85	1.81	1.67	0.17
UC089_LW_V1	UC089	Screening	Neg	CST-I	0	0.68	0.48	7.67	41.04	7.94	31.27	0.12	0.24	35.63	8.04	3.46	0.90	0.47
UC089_LW_V2	UC089	Crossover	Neg	CST-I	0	0.26	0.48	0.84	2.92	7.94	4.52	1.42	0.37	17.06	3.48	1.81	0.07	0.32
UC089_LW_V3	UC089	Exit	Neg	CST-I	0	0.38	0.48	4.27	33.32	13.49	24.52	5.57	0.37	44.75	8.04	2.64	1.67	0.61
UC090_LW_V1	UC090	Screening	Pos	CST-IV	1	541.15	83.85	5.24	9.69	40.88	19.83	24.72	2	172.19	37.64	26.17	30.31	23.75
UC091_LW_V1	UC091	Screening	Neg	CST-I	0	7.265	12.73	1.165	1.63	7.45	7.03	0.59	0.1875	30.7	25.52	1.29	7.625	0.83
UC091_LW_V2	UC091	Crossover	Neg	CST-III	0	0.35	0.36	0.84	0.34	10.74	8.19	0.12	0.24	26.41	3.48	1.81	0.07	0.32
UC091_LW_V3	UC091	Exit	Neg	CST-I	0	12.38	4.65	0.785	1.63	4.01	6.445	4.285	0.1875	23.795	2.795	2.81	10.72	0.765
UC092_LW_V1	UC092	Screening	Int	CST-IV	0	13.56	2.31	2.12	8.88	10.74	6.36	3.56	0.37	7.46	0.73	3.46	0.07	0.83
UC092_LW_V2	UC092	Crossover	Int	NA	0	8039.31	154.355	6.9	18.915	45.665	19.585	18.02	1.47	131.135	25.98	52.265	32.86	122.315
UC092_LW_V3	UC092	Exit	Neg	CST-III	1	3.29	0.81	1.66	0.34	5.06	4.06	3.56	0.005	17.06	0.73	3.05	0.13	0.32
UC093_LW_V1	UC093	Screening	Neg	CST-I	0	0.1	0.38	0.99	2.32	3.3	8.13	0.77	0.2475	35.415	3.04	1.25	0.87	0.38
UC093_LW_V2	UC093	Crossover	Neg	CST-I	0	0.13	0.48	1.31	0.34	12.12	7.28	3.56	0.12	17.06	8.04	2.64	0.07	0.32
UC093_LW_V3	UC093	Exit	Pos	CST-IV	0	2.65	0.48	1.31	7.29	10.74	8.19	0.12	0.37	35.63	5.85	5.09	0.13	0.68
UC094_LW_V1	UC094	Screening	Neg	CST-III	1	1.65	0.48	1.66	12.79	5.06	15.02	0.12	0.37	17.06	0.73	2.64	0.07	0.24
UC094_LW_V2	UC094	Crossover	Neg	CST-III	0	58.57	12.5	8.11	86.89	13.49	35.77	1.42	0.49	12.30	5.85	3.46	0.07	0.61
UC094_LW_V3	UC094	Exit	Pos	CST-IV	0	23.8	0.92	1.08	7.29	16.19	8.65	5.57	0.24	26.41	8.04	3.87	0.07	1.04
UC095_LW_V1	UC095	Screening	Pos	CST-IV	1	624.03	3.35	53.5	814.72	39.46	69.31	30.54	2.03	115.7	35.11	12.24	17.45	12.64
UC095_LW_V2	UC095	Crossover	Pos	CST-IV	0	88.02	4.24	11.475	48.435	21.365	20.435	10.775	0.77	68.935	11.7	5.775	6.435	22.94
UC095_LW_V3	UC095	Exit	Pos	CST-IV	0	76.69	1.46	6.39	53.99	18.86	15.47	37.23	0.72	58.29	22.39	16.54	7.72	4.75
UC096_LW_V1	UC096	Screening	Pos	CST-IV	0	40.47	2.54	1.15	0.34	6.36	5.7	0.12	0.37	36.91	9.29	3.26	1.71	0.8
UC096_LW_V2	UC096	Crossover	Pos	CST-III	0	936.89	184.76	5.69	5.46	21.68	13.54	9.14	1.48	80.14	19.79	8.62	14.92	9.07
UC096_LW_V3	UC096	Exit	Pos	CST-III	0	NA	NA	NA	NA	NA	NA	NA	NA	NA	NA	NA	NA	NA
UC098_LW_V1	UC098	Screening	Neg	CST-I	1	1.13	0.20	1.27	3.29	0.01	1.13	0.12	0.005	15.67	0.81	1.01	0.07	0.04
UC099_LW_V1	UC099	Screening	Pos	CST-IV	0	24.32	1.05	3.8	0.34	4.50	11.22	0.12	0.15	36.91	0.23	2.11	1.09	0.58
UC099_LW_V2	UC099	Crossover	Pos	CST-IV	0	131.76	6.15	1.5	0.86	13.96	14.11	4.07	1.205	86.715	13.37	5.765	11.6	5.325
UC099_LW_V3	UC099	Exit	Pos	CST-IV	0	2773.68	226.79	6.34	16.07	36.72	22.64	30.56	3.49	304.73	29.46	19.75	71.82	104.44
UC101_LW_V1	UC101	Screening	Neg	CST-I	0	0.43	0.24	0.41	0.34	2.49	5.7	0.12	0.19	41.85	0.23	2.68	0.47	0.01
UC101_LW_V2	UC101	Crossover	Neg	CST-I	0	0.01	0.16	0.52	0.34	0.02	7.3	0.12	0.28	27.17	1.56	3.55	1.71	0.01
UC101_LW_V3	UC101	Exit	Neg	CST-I	0	0.01	0.16	0.41	0.34	2.49	5.7	0.12	0.10	32.01	0.23	2.11	0.07	0.23
UC102_LW_V1	UC102	Screening	Pos	CST-IV	1	57.48	3.96	3.64	5.03	5.72	5.32	0.12	0.21	22.85	5.94	2.27	0.07	8.01
UC104_LW_V1	UC104	Screening	Pos	CST-IV	0	8.76	0.49	0.52	0.34	4.50	6.9	0.12	0.19	27.17	1.56	5.02	0.07	0.8
UC104_LW_V2	UC104	Crossover	Pos	CST-IV	0	23.92	0.65	0.73	0.34	2.49	8.09	0.12	0.46	36.91	3.29	3.84	0.07	1.9
UC104_LW_V3	UC104	Exit	Pos	CST-IV	0	6.64	0.49	0.41	0.34	8.14	7.3	0.12	0.10	34.45	4.10	3.26	0.07	0.46
UC106_LW_V1	UC106	Screening	Pos	CST-IV	0	5.04	0.32	0.32	0.34	0.695	3.875	0.12	0.145	24.785	0.23	1.825	0.07	0.29
UC106_LW_V2	UC106	Crossover	Pos	CST-I	1	6.12	0.57	2.35	0.34	2.49	4.49	0.12	0.28	22.4	0.23	2.11	0.07	1.57
UC106_LW_V3	UC106	Exit	Neg	CST-I	1	0.25	0.16	0.62	0.34	0.02	5.7	0.12	0.10	20.04	0.23	2.68	0.07	0.11
UC107_LW_V1	UC107	Screening	Pos	CST-IV	1	666.92	216.3	5.63	20.59	43.46	17.19	40.42	2.21	139.63	19.41	12.22	13.74	6.27
UC107_LW_V2	UC107	Crossover	Pos	CST-IV	0	36.91	0.53	1.33	4.64	23.03	8.11	12.85	0.005	47.56	9.93	4.5	4.91	1.4
UC109_LW_V1	UC109	Screening	Neg	CST-III	0	1.52	0.07	0.94	0.34	0.02	6.9	0.12	0.01	22.4	0.23	0.99	0.07	0.11
UC109_LW_V2	UC109	Crossover	Pos	CST-IV	1	8039.31	871.43	91.63	238.29	80.93	238.32	79.83	5.71	310.5	46.47	34.4	83.27	467.19
UC109_LW_V3	UC109	Exit	Pos	CST-IV	0	334.88	31.33	7.04	13.19	22.43	29.36	12.94	1.82	101.2	22.27	7.11	18.08	20.66
UC110_LW_V1	UC110	Screening	Neg	CST-III	1	1.59	0.20	0.78	0.34	0.01	5.32	0.12	0.005	8.20	0.23	1.43	0.07	0.04
UC111_LW_V1	UC111	Screening	Int	CST-IV	1	269.63	12.32	3.42	6.52	9.85	5.32	0.60	0.44	50.14	15.2	2.68	6.74	4.05
UC112_LW_V1	UC112	Screening	Pos	CST-IV	0	19.41	2.92	5.16	9.69	0.01	6.92	0.12	0.005	1.55	5.01	1.43	0.07	1.13
UC113_LW_V1	UC113	Screening	Neg	CST-IV	0	0.66	0.49	2.35	0.34	0.02	6.5	0.12	0.10	27.17	0.23	2.68	0.07	0.11
UC113_LW_V2	UC113	Crossover	Pos	CST-IV	0	1.55	1.285	2.955	6.375	45.345	45.54	42.96	1.845	106.03	24.775	16.21	10.835	2.265
UC113_LW_V3	UC113	Exit	Neg	CST-I	0	0.23	0.07	9.99	20.27	0.01	24.14	0.12	0.005	22.4	0.23	1.54	0.07	0.01
UC114_LW_V1	UC114	Screening	Pos	CST-IV	1	13.62	0.24	1.10	9.92	2.49	6.9	0.12	0.28	27.17	0.23	2.68	0.07	1.9
UC114_LW_V2	UC114	Crossover	Pos	CST-IV	0	4.83	6.34	0.78	0.34	0.02	3.26	0.12	0.01	17.7	0.23	0.44	0.07	0.01
UC114_LW_V3	UC114	Exit	Pos	CST-IV	0	183.05	5.16	1.20	2.20	11.53	7.3	0.12	0.80	32.01	6.4	3.84	2.96	4.34
UC115_LW_V1	UC115	Screening	Neg	CST-III	0	7.15	1.6	1.05	0.34	0.02	4.08	0.12	0.10	22.4	0.23	2.68	0.07	0.11
UC115_LW_V2	UC115	Crossover	Neg	CST-I	0	0.03	0.24	0.35	0.34	6.36	4.9	0.12	0.01	46.84	0.23	3.26	0.07	0.11
UC115_LW_V3	UC115	Exit	Neg	CST-I	0	216.39	123.34	2.55	0.34	11.53	8.09	0.12	0.89	46.84	7.87	4.73	7.35	3.71
UC117_LW_V1	UC117	Screening	Neg	CST-I	0	1.26	0.69	0.62	0.34	0.01	2.86	0.12	0.005	22.85	5.01	0.58	0.07	0.16
UC118_LW_V1	UC118	Screening	Neg	CST-III	1	3.99	0.37	0.78	2.22	0.01	3.69	0.12	0.005	8.20	0.23	0.58	0.07	0.01
UC119_LW_V1	UC119	Screening	Neg	CST-I	0	0.43	0.24	0.04	0.34	2.49	3.26	0.12	0.01	8.61	0.23	1.54	0.07	0.11
UC119_LW_V2	UC119	Crossover	Neg	CST-I	0	0.01	0.07	0.52	0.34	1.38	4.08	0.12	0.005	27.17	0.23	2.11	0.07	0.01
UC119_LW_V3	UC119	Exit	Neg	CST-I	0	15.44	1.76	0.94	0.34	0.01	4.08	0.12	0.01	22.4	0.23	0.44	0.47	0.01
UC120_LW_V1	UC120	Screening	Pos	CST-IV	0	37.37	1.96	0.94	0.34	6.36	7.3	0.12	0.37	36.91	4.10	5.02	0.47	2.11
UC120_LW_V2	UC120	Crossover	Pos	CST-IV	0	4716.09	15.54	6.57	15.56	54.18	24.14	53.43	4.97	273.12	57.82	30.54	62.38	18.32
UC120_LW_V3	UC120	Exit	Pos	CST-IV	0	133.97	4.77	3.42	17.05	16.34	8.48	0.65	1.06	77.53	15.99	7.71	11.13	5.38
UC122_LW_V1	UC122	Screening	Int	CST-IV	1	120.56	6.3	11.13	14.53	9.86	12.77	0.12	0.46	49.35	7.87	5.02	18.72	3.39
UC122_LW_V2	UC122	Crossover	Neg	CST-III	0	8.91	10.19	2.64	0.34	0.01	7.3	0.12	0.005	22.4	0.23	0.44	41.71	0.8
UC122_LW_V3	UC122	Exit	Neg	CST-III	0	0.7	0.24	1.55	0.34	0.01	4.49	0.12	0.10	4.30	0.23	0.44	0.07	0.11
UC125_LW_V1	UC125	Screening	Pos	CST-IV	1	14.165	1.31	0.775	3.815	10.76	9.225	6.615	0.475	32.395	9	3.07	0.87	1.11
UC125_LW_V2	UC125	Crossover	Pos	CST-IV	0	53.74	35.37	1.35	12.63	9.86	9.27	0.12	0.54	22.4	4.89	3.84	4.84	10.8
UC125_LW_V3	UC125	Exit	Pos	CST-III	0	1940.54	13.24	61.33	100.33	29.7	96.81	27.15	1.82	90.62	17.9	13.52	14.28	33.89
UC126_LW_V1	UC126	Screening	Pos	CST-IV	0	83.13	2.39	1.75	3.29	5.72	4.51	0.60	0.21	29.84	10.32	1.43	0.07	1.73
UC127_LW_V1	UC127	Screening	Neg	CST-III	0	0.01	0.07	0.52	0.34	0.01	0.70	0.12	0.15	27.17	0.23	1.54	0.07	0.01
UC127_LW_V2	UC127	Crossover	Neg	CST-III	0	3.315	0.24	0.84	0.34	0.015	3.64	0.12	0.055	22.4	0.23	1.265	0.07	0.17
UC127_LW_V3	UC127	Exit	Pos	CST-IV	0	1.32	0.07	0.52	0.34	0.01	1.58	0.12	0.01	17.7	0.23	0.99	0.07	0.01
UC128_LW_V1	UC128	Screening	Pos	CST-IV	1	109.45	6.99	5.41	18.46	2.49	11.22	0.12	0.46	34.45	1.56	4.73	1.71	7.44
UC128_LW_V2	UC128	Crossover	Pos	CST-IV	0	100.07	12.9	2.45	7.11	14.76	9.66	0.12	0.84	54.4	9.29	6.81	7.98	9.68
UC128_LW_V3	UC128	Exit	Pos	CST-IV	0	132.55	90.32	3.75	1.38	19.42	6.11	9.14	1.14	98.55	15.99	8.32	16.5	41.69
UC129_LW_V1	UC129	Screening	Pos	CST-IV	0	14.24	0.32	0.94	0.34	0.01	5.7	0.12	0.19	10.83	0.23	0.44	0.07	1.35
UC129_LW_V2	UC129	Crossover	Pos	CST-IV	0	12.44	30.14	0.52	0.34	6.36	4.9	0.12	0.37	36.91	1.56	3.26	0.07	1.35
UC129_LW_V3	UC129	Exit	Neg	CST-III	0	2.12	0.2	1.25	0.34	0.695	5.095	0.12	0.0075	27.17	0.23	1.695	0.07	0.06
UC130_LW_V1	UC130	Screening	Pos	CST-IV	0	2.14	0.16	0.62	0.34	0.01	4.08	0.12	0.005	22.4	0.23	0.05	0.07	0.01
UC130_LW_V2	UC130	Crossover	Neg	CST-III	0	0.01	0.16	0.18	0.34	0.01	3.26	0.12	0.005	17.7	0.23	1.54	0.07	0.01
UC130_LW_V3	UC130	Exit	Neg	CST-III	0	0.01	0.16	0.04	0.34	0.01	1.15	0.12	0.005	8.61	0.23	0.44	0.07	0.01
UC131_LW_V1	UC131	Screening	Neg	CST-III	0	24.95	0.73	0.41	0.34	0.01	5.7	0.12	0.06	13.09	0.23	0.44	0.07	0.11
UC131_LW_V2	UC131	Crossover	Neg	CST-III	0	2110.15	29.79	30.2	229.78	33.94	703.37	168.78	2.36	82.75	24.09	12.9	14.92	204
UC131_LW_V3	UC131	Exit	Int	NA	0	4.9	0.61	0.52	0.34	0.02	1.58	0.12	0.01	22.4	0.23	1.54	0.07	0.01
UC132_LW_V1	UC132	Screening	Int	NA	1	224.64	18.385	32.93	8.9	13.96	6.1	0.385	0.545	56.955	6.29	7.12	21.26	48.85
UC132_LW_V2	UC132	Crossover	Int	CST-IV	0	38.62	6.87	0.04	0.34	0.01	0.1	0.12	0.15	13.09	0.23	0.05	0.07	0.69
UC132_LW_V3	UC132	Exit	Int	NA	Invalid	99.46	2.23	1.45	0.34	8.14	5.7	0.12	0.37	36.91	3.29	2.68	5.47	1.9
UC133_LW_V1	UC133	Screening	Neg	CST-III	0	7.34	0.53	23.47	134.79	0.01	84.63	0.12	0.005	22.85	5.01	1.85	1.20	0.16
UC134_LW_V1	UC134	Screening	Pos	CST-IV	1	19.39	0.20	3.91	102.24	0.52	35.04	0.60	0.04	19.29	6.85	1.01	0.22	0.52
UC135_LW_V1	UC135	Screening	Pos	NA	0	49.79	0.61	0.73	5.8	14.7	9.27	7.00	0.48	43.46	11.98	2.89	2.99	3.22
UC136_LW_V1	UC136	Screening	Pos	CST-IV	1	22.7	0.69	0.52	2.22	0.01	4.51	0.12	0.17	11.98	0.81	0.58	0.07	1.41
UC137_LW_V1	UC137	Screening	Neg	CST-I	0	0.28	0.36	0.84	0.34	5.06	9.1	1.42	0.24	53.79	3.48	2.64	0.07	0.32
UC137_LW_V2	UC137	Crossover	Pos	CST-IV	0	214.31	17.26	4.5	22.23	29.3	16.38	9.41	1.6	98.2	25.02	9.08	9.97	20.12
UC138_LW_V1	UC138	Screening	Pos	CST-IV	1	35.52	1.37	0.24	0.34	7.26	4.9	0.12	0.10	17.7	0.23	2.11	0.07	2.33
UC138_LW_V2	UC138	Crossover	Pos	CST-IV	1	211.11	14.62	13.05	210.42	9.86	63.7	0.12	0.97	56.94	10.67	25.76	8.61	16.33
UC139_LW_V1	UC139	Screening	Neg	CST-III	0	1.12	0.49	0.04	0.34	0.01	1.58	0.12	0.01	8.61	0.23	0.44	0.07	0.01
UC139_LW_V2	UC139	Crossover	Neg	CST-I	0	10.96	1.76	0.24	0.34	2.49	4.9	0.12	0.01	20.04	0.23	0.99	0.07	0.23
UC139_LW_V3	UC139	Exit	Neg	CST-I	0	1.56	0.45	0.04	0.34	0.01	0.1	0.12	0.005	15.38	0.23	1.26	0.07	0.01
UC140_LW_V1	UC140	Screening	Neg	CST-I	1	0.63	0.315	1.29	0.34	0.045	3.4	0.59	0.005	9.355	0.97	0.62	0.07	0.185
UC140_LW_V2	UC140	Crossover	Neg	CST-I	0	0.91	0.31	0.39	0.34	4.16	5.87	1.06	0.005	26.08	1.71	0.05	0.07	0.22
UC140_LW_V3	UC140	Exit	Neg	CST-I	0	0.06	0.17	0.66	0.34	2.87	5.87	0.12	0.005	26.08	1.71	0.53	0.53	0.08
UC141_LW_V1	UC141	Screening	Neg	CST-I	0	10.98	0.27	2.96	8.86	0.01	19.37	4.83	0.005	39.45	7.7	2.84	0.07	0.63
UC141_LW_V2	UC141	Crossover	Neg	NA	0	8039.31	278.42	15.33	41.76	64.98	35.74	29.98	3.22	329.36	36.12	13.41	58.83	252.52
UC141_LW_V3	UC141	Exit	Neg	CST-III	0	0.28	0.12	0.25	0.34	1.44	5.465	0.12	0.005	17.16	2.785	0.62	0.605	0.15
UC143_LW_V1	UC143	Screening	Pos	CST-IV	0	8039.31	109.65	18.73	29.39	64.98	27.1	83.81	4.75	378.44	51.61	15.63	68.13	71.03
UC143_LW_V2	UC143	Crossover	Pos	CST-IV	0	8039.31	63.73	8.19	28.75	83.63	21.08	54.47	4.79	418.59	74.31	24.15	68.13	1251.9
UC143_LW_V3	UC143	Exit	Pos	CST-IV	0	120	1.72	0.92	10.83	24.1	21.94	15.75	0.43	43.91	12.97	3.17	3.25	4.1
UC144_LW_V1	UC144	Screening	Pos	CST-IV	0	275.23	13.97	1.33	5.6	42.24	6.38	14.78	1.8	70.65	15.83	2.38	21.4	7.47
UC144_LW_V2	UC144	Crossover	Pos	CST-IV	0	11.315	1.01	1.005	0.34	12.735	5.17	11.9	0.005	33.92	6.415	2.725	0.07	0.265
UC145_LW_V1	UC145	Screening	Int	CST-I	0	0.15	0.29	0.91	0.34	3.30	2.54	10.01	0.005	26.07	4.66	1.06	0.07	0.01
UC145_LW_V2	UC145	Crossover	Neg	CST-I	0	0.27	0.17	0.80	0.34	7.60	3.95	10.95	0.005	16.16	6.41	2.38	0.07	0.01
UC147_LW_V1	UC147	Screening	Pos	CST-IV	0	100.5	17.96	9.29	33.36	9.10	15.54	12.14	0.32	61.74	20.31	7.04	5.61	3.63
UC147_LW_V2	UC147	Crossover	Pos	CST-IV	0	8039.31	9.55	7.56	41.25	73.31	24.08	37.02	3.86	373.97	58.42	18.79	56.59	9.62
UC147_LW_V3	UC147	Exit	Pos	CST-IV	1	8039.31	173.72	16.57	40.74	84.66	31.41	129.88	7.21	440.9	52.98	21.32	103.23	192.67
UC149_LW_V1	UC149	Screening	Pos	CST-IV	0	1.95	0.315	0.69	0.34	14.365	7.74	15.635	0.0425	50.6	3.965	2.18	0.07	0.765
UC149_LW_V2	UC149	Crossover	Pos	CST-IV	0	74.36	1.32	1.9	10.2	12.66	11.73	4.83	0.65	119.71	16.29	4.46	14.97	3.04
UC149_LW_V3	UC149	Exit	Pos	CST-IV	1	8039.31	7.23	5.96	28.1	73.31	27.1	44.02	4.21	373.97	59.09	16.58	59.94	14.47
UC155_LW_V1	UC155	Screening	Pos	CST-IV	1	8039.31	198.44	25.59	26.08	54.46	22.37	56.21	3.52	289.21	48.16	18.16	50.25	64.28
UC155_LW_V2	UC155	Crossover	Pos	CST-IV	0	38.99	0.64	1.29	5.64	2.87	6.7	8.51	0.005	26.08	9.51	1.19	0.53	3.1
UC155_LW_V3	UC155	Exit	Int	CST-IV	1	62.34	6.17	6.55	16.63	10.29	11.73	1.06	0.005	43.91	3.86	3.82	0.07	1.57
UC156_LW_V1	UC156	Screening	Pos	CST-IV	1	16.77	0.55	1.9	5.64	0.08	6.7	1.06	0.005	34.99	3.86	1.19	0.53	1.57
UC156_LW_V2	UC156	Crossover	Neg	CST-III	0	1.485	0.36	0.655	0.34	0.045	3.4	0.59	0.005	23.845	0.23	0.62	0.07	0.15
UC156_LW_V3	UC156	Exit	Pos	CST-IV	0	17.93	0.36	1.17	3.46	2.87	11.73	1.06	0.005	26.08	5.83	1.86	1.70	1.17
UC157_LW_V1	UC157	Screening	Neg	CST-III	0	307.94	49.73	4.37	8.14	10.29	6.7	4.83	0.20	70.66	9.51	2.51	1.70	10.8
UC157_LW_V2	UC157	Crossover	Neg	CST-I	0	1.7	0.55	0.85	0.34	0.01	5.87	1.06	0.005	26.08	0.23	0.53	0.07	0.22
UC157_LW_V3	UC157	Exit	Neg	CST-III	0	18.96	0.73	7.77	30.34	5.42	11.73	0.12	0.005	26.08	1.71	0.53	0.07	0.22
UC158_LW_V1	UC158	Screening	Neg	CST-III	0	1.37	0.55	0.79	0.34	0.08	5.87	0.12	0.005	26.08	1.71	0.53	7.41	0.22
UC158_LW_V2	UC158	Crossover	Neg	CST-I	0	4.04	1.99	1.29	0.34	2.87	11.73	1.06	0.005	34.99	0.46	2.51	4.69	0.22
UC158_LW_V3	UC158	Exit	Neg	CST-III	0	0.05	0.09	0.25	0.34	0.045	4.235	0.59	0.005	18.27	0.345	0.62	0.07	0.08
UC159_LW_V1	UC159	Screening	Neg	NA	0	36.33	25.03	1.04	5.64	7.89	12.99	6.67	0.20	43.91	7.7	3.17	5.61	2.5
UC159_LW_V2	UC159	Crossover	Neg	NA	0	7.32	1.37	0.79	0.34	0.01	5.87	4.83	0.005	30.53	3.86	1.19	0.53	0.49
UC159_LW_V3	UC159	Exit	Neg	CST-III	0	3.77	7.48	3.41	0.34	73.31	29.68	8.51	0.43	168.77	40.43	19.42	15.79	1.84
UC160_LW_V1	UC160	Screening	Neg	CST-I	0	0.21	0.27	0.39	0.34	4.145	5.66	0.59	0.005	26.075	2.785	1.36	0.07	0.22
UC160_LW_V2	UC160	Crossover	Neg	CST-I	0	0.06	0.17	0.66	0.34	0.01	3.40	0.12	0.005	17.16	0.23	0.05	0.07	0.01
UC160_LW_V3	UC160	Exit	Neg	CST-I	0	0.06	0.17	0.46	0.34	2.87	6.7	1.06	0.005	34.99	1.71	1.19	0.07	0.22
UC161_LW_V1	UC161	Screening	Neg	CST-III	1	97.42	7.79	16.54	5.15	14.34	16.48	9.07	0.06	31.26	6.41	5.98	1.04	0.49
UC161_LW_V2	UC161	Crossover	Neg	CST-III	0	1.58	4.73	1.02	0.34	0.01	4.65	7.22	0.005	33.9	4.08	1.06	4.91	0.01
UC162_LW_V1	UC162	Screening	Neg	CST-III	0	0.26	0.01	0.42	0.34	0.01	5.32	0.12	0.005	15.67	0.81	1.22	0.07	0.04
UC163_LW_V1	UC163	Screening	Pos	CST-IV	1	41.31	2	1.33	0.34	3.30	3.25	10.95	0.005	9.27	5.25	1.71	0.07	0.31
UC163_LW_V2	UC163	Crossover	Neg	CST-III	0	10.63	1.385	4.91	37.535	7.215	23.625	10.01	0.005	27.395	4.665	4.225	0.07	0.115
UC164_LW_V1	UC164	Screening	Neg	NA	0	0.06	0.07	0.25	0.34	0.01	3.40	0.12	0.005	1.55	0.23	0.05	0.07	0.08
UC164_LW_V2	UC164	Crossover	Neg	CST-I	0	0.17	0.07	0.66	0.34	2.87	8.37	0.12	0.005	8.25	1.71	1.19	0.07	0.22
UC164_LW_V3	UC164	Exit	Neg	CST-I	0	1.04	0.45	0.52	1.90	2.87	9.2	1.06	0.005	52.82	5.83	1.86	0.07	0.36
UC165_LW_V1	UC165	Screening	Neg	CST-III	0	8039.31	24.65	94.73	814.72	39.49	205.37	61.41	2.62	213.38	35.4	14.05	37.48	13.69
UC165_LW_V2	UC165	Crossover	Neg	CST-I	0	217.4	48.69	4.65	16.63	39.49	13.84	29.98	3.02	222.3	36.85	10.87	49.5	38.4
UC165_LW_V3	UC165	Exit	Neg	CST-I	0	159.96	32.14	3.19	5.64	14.99	10.88	8.51	0.43	75.12	11.26	4.46	12.51	2.44
UC166_LW_V1	UC166	Screening	Pos	CST-IV	0	32.32	0.29	1.61	7.53	1.05	5.72	0.60	0.21	8.20	4.05	1.85	0.07	0.97
UC167_LW_V1	UC167	Screening	Pos	CST-IV	1	8039.31	278.49	4.98	19.27	40.57	12.57	44.02	2.11	249.06	36.12	10.87	36.73	30.88
UC167_LW_V2	UC167	Crossover	Neg	CST-III	1	108	29.19	3.7	14.7	22.98	16.81	15.75	1.08	106.34	18.72	4.46	15.79	2.5
UC167_LW_V3	UC167	Exit	Pos	CST-IV	1	258.93	52.81	3.41	13.67	22.98	15.11	19.33	1.29	115.25	21.1	5.75	18.99	7.46
UC170_LW_V1	UC170	Screening	Pos	CST-IV	0	8.77	4.93	0.52	1.90	5.42	9.2	4.83	0.005	26.08	1.71	1.53	0.07	0.9
UC170_LW_V2	UC170	Crossover	Pos	CST-IV	0	8039.31	216.72	10.07	44.72	71.23	65.06	61.41	4.6	400.74	63.78	19.74	62.92	272.49
UC170_LW_V3	UC170	Exit	Neg	CST-III	1	1.53	0.36	3.98	18.42	1.54	13.42	1.06	0.005	17.16	3.86	0.05	0.07	0.22
UC171_LW_V1	UC171	Screening	Pos	CST-IV	1	491.51	65.48	5.63	17.62	45.87	22.54	21.68	1.57	113.77	43.66	15.06	16.89	199.95
UC171_LW_V2	UC171	Crossover	Pos	CST-IV	1	1126.54	229.24	11.28	18.81	75.98	25.8	35.08	2.84	263.95	47.35	27.35	47.71	201.55
UC171_LW_V3	UC171	Exit	Neg	NA	0	1923.39	9.12	346.73	100.79	49.46	160.66	37.21	1.72	123.37	24.2	12.22	25.36	30.67
UC172_LW_V1	UC172	Screening	Neg	CST-I	1	5.74	0.69	0.93	1.28	0.53	5.72	0.12	0.005	4.875	1.925	0.315	0.07	0.16
UC172_LW_V2	UC172	Crossover	Neg	CST-I	1	0.89	0.01	0.08	0.34	0.01	2.01	0.12	0.005	4.26	0.23	0.05	0.07	0.01
UC172_LW_V3	UC172	Exit	Neg	CST-I	0	6.85	1.94	2.27	5.8	0.01	13.1	0.12	0.005	8.20	3.04	0.13	0.07	0.40
UC173_LW_V1	UC173	Screening	Neg	CST-I	0	NA	NA	NA	NA	NA	NA	NA	NA	NA	NA	NA	NA	NA
UC174_LW_V1	UC174	Screening	Pos	CST-IV	0	38.95	3.55	1.32	4.2	9.85	9.27	3.88	0.52	43.46	11.98	3.3	4.72	2.8
UC177_LW_V1	UC177	Screening	Pos	CST-IV	1	66.105	15.18	6.03	10.825	7.215	5.685	11.465	0.185	21.115	10.515	2.065	1.75	2.17
UC177_LW_V2	UC177	Crossover	Neg	CST-I	0	8.03	2.38	2.32	13.7	0.01	15.78	9.07	0.005	16.16	2.92	0.45	0.07	0.05
UC179_LW_V1	UC179	Screening	Pos	CST-IV	1	200.87	12.14	3.55	10.54	29.95	19.83	24.72	2.19	150.99	32.83	10.29	29.69	6.91

## Sheet: Supplementary Table 1
Sample_ID	PID	VISIT	CST_cluster	Study_arm
UC003_LW_V1	UC003	Screening	CST-IV	B
UC003_LW_V2	UC003	Crossover	CST-IV	B
UC007_LW_V1	UC007	Screening	CST-III	A
UC007_LW_V2	UC007	Crossover	CST-IV	A
UC008_LW_V1	UC008	Screening	CST-IV	B
UC008_LW_V2	UC008	Crossover	CST-III	B
UC009_LW_V1	UC009	Screening	CST-III	A
UC009_LW_V2	UC009	Crossover	CST-I	A
UC013_LW_V1	UC013	Screening	CST-I	A
UC013_LW_V2	UC013	Crossover	CST-I	A
UC015_LW_V1	UC015	Screening	CST-I	C
UC015_LW_V2	UC015	Crossover	CST-III	C
UC016_LW_V1	UC016	Screening	CST-IV	A
UC016_LW_V2	UC016	Crossover	CST-IV	A
UC018_LW_V1	UC018	Screening	CST-I	A
UC018_LW_V2	UC018	Crossover	CST-I	A
UC019_LW_V1	UC019	Screening	CST-I	B
UC019_LW_V2	UC019	Crossover	CST-IV	B
UC021_LW_V1	UC021	Screening	CST-III	C
UC021_LW_V2	UC021	Crossover	CST-III	C
UC022_LW_V1	UC022	Screening	CST-I	B
UC022_LW_V2	UC022	Crossover	CST-IV	B
UC023_LW_V1	UC023	Screening	CST-IV	C
UC023_LW_V2	UC023	Crossover	CST-I	C
UC024_LW_V1	UC024	Screening	CST-I	C
UC024_LW_V2	UC024	Crossover	CST-IV	C
UC025_LW_V1	UC025	Screening	CST-IV	C
UC025_LW_V2	UC025	Crossover	CST-IV	C
UC028_LW_V1	UC028	Screening	CST-III	C
UC028_LW_V2	UC028	Crossover	CST-III	C
UC029_LW_V1	UC029	Screening	CST-IV	A
UC029_LW_V2	UC029	Crossover	CST-IV	A
UC033_LW_V1	UC033	Screening	CST-IV	C
UC033_LW_V2	UC033	Crossover	CST-IV	C
UC036_LW_V1	UC036	Screening	CST-I	C
UC036_LW_V2	UC036	Crossover	CST-I	C
UC037_LW_V1	UC037	Screening	CST-IV	B
UC037_LW_V2	UC037	Crossover	CST-III	B
UC038_LW_V1	UC038	Screening	CST-III	C
UC038_LW_V2	UC038	Crossover	CST-I	C
UC039_LW_V1	UC039	Screening	CST-IV	A
UC039_LW_V2	UC039	Crossover	CST-IV	A
UC040_LW_V1	UC040	Screening	CST-III	B
UC040_LW_V2	UC040	Crossover	CST-IV	B
UC041_LW_V1	UC041	Screening	CST-III	B
UC041_LW_V2	UC041	Crossover	CST-III	B
UC042_LW_V1	UC042	Screening	CST-IV	C
UC042_LW_V2	UC042	Crossover	CST-IV	C
UC044_LW_V1	UC044	Screening	CST-III	C
UC044_LW_V2	UC044	Crossover	CST-III	C
UC045_LW_V1	UC045	Screening	CST-I	C
UC045_LW_V2	UC045	Crossover	CST-III	C
UC046_LW_V1	UC046	Screening	CST-III	A
UC046_LW_V2	UC046	Crossover	CST-IV	A
UC047_LW_V1	UC047	Screening	CST-IV	C
UC047_LW_V2	UC047	Crossover	CST-III	C
UC048_LW_V1	UC048	Screening	CST-I	B
UC048_LW_V2	UC048	Crossover	CST-I	B
UC051_LW_V1	UC051	Screening	CST-IV	C
UC051_LW_V2	UC051	Crossover	CST-III	C
UC053_LW_V1	UC053	Screening	CST-III	C
UC053_LW_V2	UC053	Crossover	CST-III	C
UC055_LW_V1	UC055	Screening	CST-III	C
UC055_LW_V2	UC055	Crossover	CST-IV	C
UC056_LW_V1	UC056	Screening	CST-I	B
UC056_LW_V2	UC056	Crossover	CST-I	B
UC057_LW_V1	UC057	Screening	CST-I	C
UC057_LW_V2	UC057	Crossover	CST-I	C
UC058_LW_V1	UC058	Screening	CST-IV	B
UC058_LW_V2	UC058	Crossover	CST-IV	B
UC059_LW_V1	UC059	Screening	CST-IV	B
UC059_LW_V2	UC059	Crossover	CST-I	B
UC062_LW_V1	UC062	Screening	CST-III	B
UC062_LW_V2	UC062	Crossover	CST-IV	B
UC063_LW_V1	UC063	Screening	CST-III	A
UC063_LW_V2	UC063	Crossover	CST-IV	A
UC065_LW_V1	UC065	Screening	CST-IV	A
UC065_LW_V2	UC065	Crossover	CST-III	A
UC066_LW_V1	UC066	Screening	CST-I	B
UC066_LW_V2	UC066	Crossover	CST-III	B
UC067_LW_V1	UC067	Screening	CST-IV	B
UC067_LW_V2	UC067	Crossover	CST-IV	B
UC068_LW_V1	UC068	Screening	CST-IV	A
UC068_LW_V2	UC068	Crossover	CST-IV	A
UC070_LW_V1	UC070	Screening	CST-III	C
UC070_LW_V2	UC070	Crossover	CST-III	C
UC071_LW_V1	UC071	Screening	CST-IV	A
UC071_LW_V2	UC071	Crossover	CST-III	A
UC072_LW_V1	UC072	Screening	CST-IV	A
UC072_LW_V2	UC072	Crossover	CST-IV	A
UC073_LW_V1	UC073	Screening	CST-IV	C
UC073_LW_V2	UC073	Crossover	CST-III	C
UC074_LW_V1	UC074	Screening	CST-IV	B
UC074_LW_V2	UC074	Crossover	CST-IV	B
UC075_LW_V1	UC075	Screening	CST-III	C
UC075_LW_V2	UC075	Crossover	CST-IV	C
UC076_LW_V1	UC076	Screening	CST-III	B
UC076_LW_V2	UC076	Crossover	CST-III	B
UC077_LW_V1	UC077	Screening	CST-III	C
UC077_LW_V2	UC077	Crossover	CST-III	C
UC079_LW_V1	UC079	Screening	CST-IV	C
UC079_LW_V2	UC079	Crossover	CST-IV	C
UC082_LW_V1	UC082	Screening	CST-IV	B
UC082_LW_V2	UC082	Crossover	CST-III	B
UC083_LW_V1	UC083	Screening	CST-I	B
UC083_LW_V2	UC083	Crossover	CST-III	B
UC084_LW_V1	UC084	Screening	CST-I	C
UC084_LW_V2	UC084	Crossover	CST-I	C
UC086_LW_V1	UC086	Screening	CST-IV	C
UC086_LW_V2	UC086	Crossover	CST-IV	C
UC087_LW_V1	UC087	Screening	CST-III	B
UC087_LW_V2	UC087	Crossover	CST-III	B
UC089_LW_V1	UC089	Screening	CST-I	B
UC089_LW_V2	UC089	Crossover	CST-I	B
UC091_LW_V1	UC091	Screening	CST-I	C
UC091_LW_V2	UC091	Crossover	CST-III	C
UC093_LW_V1	UC093	Screening	CST-I	B
UC093_LW_V2	UC093	Crossover	CST-I	B
UC094_LW_V1	UC094	Screening	CST-III	B
UC094_LW_V2	UC094	Crossover	CST-III	B
UC095_LW_V1	UC095	Screening	CST-IV	B
UC095_LW_V2	UC095	Crossover	CST-IV	B
UC096_LW_V1	UC096	Screening	CST-IV	B
UC096_LW_V2	UC096	Crossover	CST-III	B
UC099_LW_V1	UC099	Screening	CST-IV	C
UC099_LW_V2	UC099	Crossover	CST-IV	C
UC101_LW_V1	UC101	Screening	CST-I	A
UC101_LW_V2	UC101	Crossover	CST-I	A
UC104_LW_V1	UC104	Screening	CST-IV	A
UC104_LW_V2	UC104	Crossover	CST-IV	A
UC106_LW_V1	UC106	Screening	CST-IV	C
UC106_LW_V2	UC106	Crossover	CST-I	C
UC107_LW_V1	UC107	Screening	CST-IV	A
UC107_LW_V2	UC107	Crossover	CST-IV	A
UC109_LW_V1	UC109	Screening	CST-III	B
UC109_LW_V2	UC109	Crossover	CST-IV	B
UC113_LW_V1	UC113	Screening	CST-IV	B
UC113_LW_V2	UC113	Crossover	CST-IV	B
UC114_LW_V1	UC114	Screening	CST-IV	A
UC114_LW_V2	UC114	Crossover	CST-IV	A
UC115_LW_V1	UC115	Screening	CST-III	A
UC115_LW_V2	UC115	Crossover	CST-I	A
UC119_LW_V1	UC119	Screening	CST-I	A
UC119_LW_V2	UC119	Crossover	CST-I	A
UC120_LW_V1	UC120	Screening	CST-IV	A
UC120_LW_V2	UC120	Crossover	CST-IV	A
UC122_LW_V1	UC122	Screening	CST-IV	A
UC122_LW_V2	UC122	Crossover	CST-III	A
UC125_LW_V1	UC125	Screening	CST-IV	A
UC125_LW_V2	UC125	Crossover	CST-IV	A
UC127_LW_V1	UC127	Screening	CST-III	B
UC127_LW_V2	UC127	Crossover	CST-III	B
UC128_LW_V1	UC128	Screening	CST-IV	A
UC128_LW_V2	UC128	Crossover	CST-IV	A
UC129_LW_V1	UC129	Screening	CST-IV	A
UC129_LW_V2	UC129	Crossover	CST-IV	A
UC130_LW_V1	UC130	Screening	CST-IV	C
UC130_LW_V2	UC130	Crossover	CST-III	C
UC131_LW_V1	UC131	Screening	CST-III	C
UC131_LW_V2	UC131	Crossover	CST-III	C
UC137_LW_V1	UC137	Screening	CST-I	B
UC137_LW_V2	UC137	Crossover	CST-IV	B
UC138_LW_V1	UC138	Screening	CST-IV	C
UC138_LW_V2	UC138	Crossover	CST-IV	C
UC139_LW_V1	UC139	Screening	CST-III	B
UC139_LW_V2	UC139	Crossover	CST-I	B
UC140_LW_V1	UC140	Screening	CST-I	B
UC140_LW_V2	UC140	Crossover	CST-I	B
UC143_LW_V1	UC143	Screening	CST-IV	B
UC143_LW_V2	UC143	Crossover	CST-IV	B
UC144_LW_V1	UC144	Screening	CST-IV	C
UC144_LW_V2	UC144	Crossover	CST-IV	C
UC145_LW_V1	UC145	Screening	CST-I	A
UC145_LW_V2	UC145	Crossover	CST-I	A
UC147_LW_V1	UC147	Screening	CST-IV	B
UC147_LW_V2	UC147	Crossover	CST-IV	B
UC149_LW_V1	UC149	Screening	CST-IV	C
UC149_LW_V2	UC149	Crossover	CST-IV	C
UC155_LW_V1	UC155	Screening	CST-IV	A
UC155_LW_V2	UC155	Crossover	CST-IV	A
UC156_LW_V1	UC156	Screening	CST-IV	C
UC156_LW_V2	UC156	Crossover	CST-III	C
UC157_LW_V1	UC157	Screening	CST-III	A
UC157_LW_V2	UC157	Crossover	CST-I	A
UC158_LW_V1	UC158	Screening	CST-III	C
UC158_LW_V2	UC158	Crossover	CST-I	C
UC160_LW_V1	UC160	Screening	CST-I	A
UC160_LW_V2	UC160	Crossover	CST-I	A
UC161_LW_V1	UC161	Screening	CST-III	C
UC161_LW_V2	UC161	Crossover	CST-III	C
UC163_LW_V1	UC163	Screening	CST-IV	C
UC163_LW_V2	UC163	Crossover	CST-III	C
UC165_LW_V1	UC165	Screening	CST-III	A
UC165_LW_V2	UC165	Crossover	CST-I	A
UC167_LW_V1	UC167	Screening	CST-IV	A
UC167_LW_V2	UC167	Crossover	CST-III	A
UC170_LW_V1	UC170	Screening	CST-IV	B
UC170_LW_V2	UC170	Crossover	CST-IV	B
UC171_LW_V1	UC171	Screening	CST-IV	B
UC171_LW_V2	UC171	Crossover	CST-IV	B
UC172_LW_V1	UC172	Screening	CST-I	A
UC172_LW_V2	UC172	Crossover	CST-I	A
UC177_LW_V1	UC177	Screening	CST-IV	A
UC177_LW_V2	UC177	Crossover	CST-I	A

[truncated: 4 more sheets: Supplemetary Table 2, Supplementary Table 3, Supplementary Table 4, Supplemetary Table 5]
